# Supplementary material for: Can you trust clinical practice guidelines for laparoscopic surgery? A systematic review of clinical practice guidelines for laparoscopic surgery
Source: Updates Surg. 2021 Sep 14;74(2):391–401. doi: 10.1007/s13304-021-01168-3 (PMC8995291; doi:10.1007/s13304-021-01168-3)
Supplement: Supplementary file 2 — Supplementary file2 (SAS 89 kb) [file 13304_2021_1168_MOESM2_ESM.sas]

data GuidelineSummaryData;
	infile datalines dsd;
	input guidelineid	statementsperguideline	disagreementsnumber	disagreementsproportion;
	datalines;
1,13,1,0.07692308
2,110,31,0.28181818
3,29,22,0.75862069
4,67,40,0.59701493
5,10,4,0.4
6,4,0,0
7,85,20,0.23529412
8,6,2,0.33333333
9,24,14,0.58333333
10,44,18,0.40909091
11,11,1,0.09090909
12,23,4,0.17391304
13,2,0,0
14,22,5,0.22727273
15,6,1,0.16666667
16,30,21,0.7
17,33,15,0.45454545
18,15,6,0.4
19,30,16,0.53333333
20,42,27,0.64285714
21,24,11,0.45833333
22,35,8,0.22857143
23,14,3,0.21428571
24,41,6,0.14634146
25,45,24,0.53333333
26,34,5,0.14705882
27,36,9,0.25
28,19,14,0.73684211
29,8,1,0.125
30,4,0,0
31,85,42,0.49411765
32,68,22,0.32352941
33,16,8,0.5
34,6,4,0.66666667
35,152,17,0.11184211
36,28,5,0.17857143
37,24,6,0.25
38,19,7,0.36842105
39,42,26,0.61904762
40,28,9,0.32142857
41,90,40,0.44444444
42,45,32,0.71111111
43,18,3,0.16666667
44,16,3,0.1875
45,57,26,0.45614035
46,14,7,0.5
47,18,14,0.77777778
48,54,17,0.31481481
49,31,9,0.29032258
50,79,16,0.20253165
51,36,22,0.61111111
52,10,2,0.2
53,14,2,0.14285714
54,8,2,0.25
55,7,1,0.14285714
56,12,11,0.91666667
57,7,1,0.14285714
58,8,6,0.75
59,14,6,0.42857143
60,7,5,0.71428571
61,15,10,0.66666667
62,6,3,0.5
63,5,3,0.6
RUN;
data GuidelineSummaryData;
	SET GuidelineSummaryData;
	disagreementspercentage = disagreementsproportion*100;
RUN;
ods graphics on/ reset=all;
PROC SGPLOT DATA = GuidelineSummaryData;
	TITLE 'Box-plot: Number of statements per guideline';
	Vbox statementsperguideline;
	yaxis label = "Number of statements";
RUN;
PROC SGPLOT DATA = GuidelineSummaryData;
	TITLE 'Box-plot: Disagreements (percentage)';
	Vbox disagreementspercentage;
	yaxis label = "Percentage (%)";
RUN;
data DataForAnalysis;
	infile datalines dsd;
	input guidelineid	statementid	rigour	clarity	independence	differenceinrating	FinalRecommendation	GradeSystem;
	datalines;
1,1,0.75,0.833333333,0.833333333,0,0,1
1,2,0.791666667,1,0.833333333,0,0,1
1,3,0.65625,0.888888889,0.833333333,0,0,1
1,4,0.822916667,1,0.833333333,0,0,1
1,5,0.822916667,1,0.833333333,0,0,1
1,6,0.822916667,1,0.833333333,0,0,1
1,7,0.875,1,0.833333333,0,1,1
1,8,0.875,0.944444444,0.833333333,0,0,1
1,9,0.84375,0.944444444,0.833333333,1,0,1
1,10,0.802083333,1,0.833333333,0,0,1
1,11,0.770833333,0.833333333,0.833333333,0,0,1
1,12,0.84375,1,0.833333333,0,0,1
1,13,0.822916667,1,0.833333333,0,0,1
2,14,0.458333333,0.5,0.583333333,0,0,0
2,15,0.479166667,0.416666667,0.583333333,0,0,0
2,16,0.479166667,0.416666667,0.583333333,0,0,0
2,17,0.46875,0.416666667,0.583333333,1,0,0
2,18,0.46875,0.444444444,0.583333333,0,0,0
2,19,0.447916667,0.472222222,0.583333333,1,0,0
2,20,0.447916667,0.444444444,0.583333333,1,0,0
2,21,0.447916667,0.444444444,0.583333333,0,0,0
2,22,0.4375,0.527777778,0.583333333,1,0,0
2,23,0.4375,0.472222222,0.583333333,0,0,0
2,24,0.4375,0.444444444,0.583333333,0,0,0
2,25,0.4375,0.472222222,0.583333333,0,0,0
2,26,0.4375,0.527777778,0.583333333,0,0,0
2,27,0.447916667,0.444444444,0.583333333,1,0,0
2,28,0.447916667,0.416666667,0.583333333,0,0,0
2,29,0.447916667,0.388888889,0.583333333,1,0,0
2,30,0.458333333,0.527777778,0.583333333,0,0,0
2,31,0.458333333,0.583333333,0.583333333,0,0,0
2,32,0.447916667,0.583333333,0.583333333,1,0,0
2,33,0.447916667,0.555555556,0.583333333,0,0,0
2,34,0.447916667,0.555555556,0.583333333,0,0,0
2,35,0.458333333,0.527777778,0.583333333,1,0,0
2,36,0.458333333,0.555555556,0.583333333,0,0,0
2,37,0.458333333,0.472222222,0.583333333,0,0,0
2,38,0.46875,0.472222222,0.583333333,0,0,0
2,39,0.46875,0.611111111,0.583333333,1,0,0
2,40,0.46875,0.583333333,0.583333333,0,0,0
2,41,0.46875,0.5,0.583333333,0,0,0
2,42,0.46875,0.472222222,0.583333333,0,0,0
2,43,0.447916667,0.472222222,0.583333333,0,0,0
2,44,0.447916667,0.416666667,0.583333333,0,0,0
2,45,0.447916667,0.444444444,0.583333333,0,0,0
2,46,0.447916667,0.472222222,0.583333333,0,0,0
2,47,0.447916667,0.388888889,0.583333333,0,0,0
2,48,0.447916667,0.388888889,0.583333333,1,0,0
2,49,0.447916667,0.388888889,0.583333333,0,0,0
2,50,0.447916667,0.388888889,0.583333333,0,0,0
2,51,0.458333333,0.361111111,0.583333333,1,0,0
2,52,0.458333333,0.388888889,0.583333333,0,0,0
2,53,0.458333333,0.388888889,0.583333333,0,0,0
2,54,0.458333333,0.388888889,0.583333333,0,0,0
2,55,0.458333333,0.388888889,0.583333333,0,0,0
2,56,0.458333333,0.388888889,0.583333333,0,0,0
2,57,0.458333333,0.388888889,0.583333333,0,0,0
2,58,0.447916667,0.388888889,0.583333333,0,0,0
2,59,0.447916667,0.388888889,0.583333333,0,0,0
2,60,0.447916667,0.416666667,0.583333333,0,0,0
2,61,0.489583333,0.555555556,0.583333333,0,0,0
2,62,0.4375,0.527777778,0.583333333,1,0,0
2,63,0.4375,0.444444444,0.583333333,0,0,0
2,64,0.4375,0.416666667,0.583333333,1,0,0
2,65,0.447916667,0.416666667,0.583333333,1,0,0
2,66,0.447916667,0.472222222,0.583333333,0,0,0
2,67,0.447916667,0.416666667,0.583333333,0,0,0
2,68,0.479166667,0.555555556,0.583333333,1,0,0
2,69,0.479166667,0.527777778,0.583333333,1,0,0
2,70,0.447916667,0.527777778,0.583333333,1,0,0
2,71,0.447916667,0.555555556,0.583333333,1,0,0
2,72,0.447916667,0.555555556,0.583333333,1,0,0
2,73,0.447916667,0.555555556,0.583333333,0,0,0
2,74,0.447916667,0.444444444,0.583333333,0,0,0
2,75,0.416666667,0.444444444,0.583333333,0,0,0
2,76,0.427083333,0.444444444,0.583333333,0,0,0
2,77,0.427083333,0.444444444,0.583333333,1,0,0
2,78,0.427083333,0.5,0.583333333,1,0,0
2,79,0.427083333,0.416666667,0.583333333,1,0,0
2,80,0.427083333,0.444444444,0.583333333,0,0,0
2,81,0.427083333,0.444444444,0.583333333,0,0,0
2,82,0.427083333,0.416666667,0.583333333,0,0,0
2,83,0.427083333,0.416666667,0.583333333,0,0,0
2,84,0.427083333,0.416666667,0.583333333,0,0,0
2,85,0.427083333,0.416666667,0.583333333,1,0,0
2,86,0.4375,0.555555556,0.583333333,1,0,0
2,87,0.4375,0.555555556,0.583333333,1,0,0
2,88,0.427083333,0.416666667,0.583333333,0,0,0
2,89,0.427083333,0.472222222,0.583333333,0,0,0
2,90,0.4375,0.472222222,0.583333333,0,0,0
2,91,0.4375,0.472222222,0.583333333,0,0,0
2,92,0.4375,0.416666667,0.583333333,1,0,0
2,93,0.4375,0.416666667,0.583333333,0,0,0
2,94,0.427083333,0.416666667,0.583333333,0,0,0
2,95,0.427083333,0.416666667,0.583333333,0,0,0
2,96,0.427083333,0.416666667,0.583333333,0,0,0
2,97,0.427083333,0.416666667,0.583333333,0,0,0
2,98,0.427083333,0.416666667,0.583333333,1,0,0
2,99,0.427083333,0.361111111,0.583333333,0,0,0
2,100,0.427083333,0.416666667,0.583333333,0,0,0
2,101,0.427083333,0.361111111,0.583333333,0,0,0
2,102,0.427083333,0.361111111,0.583333333,0,0,0
2,103,0.427083333,0.388888889,0.583333333,0,0,0
2,104,0.427083333,0.388888889,0.583333333,0,0,0
2,105,0.427083333,0.388888889,0.583333333,0,0,0
2,106,0.4375,0.388888889,0.583333333,0,0,0
2,107,0.4375,0.388888889,0.583333333,0,0,0
2,108,0.4375,0.388888889,0.583333333,0,0,0
2,109,0.447916667,0.388888889,0.583333333,1,0,0
2,110,0.447916667,0.388888889,0.583333333,0,0,0
2,111,0.447916667,0.416666667,0.583333333,0,0,0
2,112,0.458333333,0.472222222,0.583333333,0,0,0
2,113,0.458333333,0.472222222,0.583333333,1,0,0
2,114,0.458333333,0.472222222,0.583333333,0,0,0
2,115,0.46875,0.388888889,0.583333333,0,0,0
2,116,0.46875,0.388888889,0.583333333,1,0,0
2,117,0.46875,0.388888889,0.583333333,0,0,0
2,118,0.447916667,0.388888889,0.583333333,0,0,0
2,119,0.447916667,0.416666667,0.583333333,1,0,0
2,120,0.479166667,0.472222222,0.583333333,0,0,0
2,121,0.447916667,0.472222222,0.583333333,0,0,0
2,122,0.458333333,0.472222222,0.583333333,0,0,0
2,123,0.427083333,0.472222222,0.583333333,0,0,0
3,124,0.28125,0.694444444,0.833333333,0,1,1
3,125,0.333333333,0.75,0.833333333,1,0,1
3,126,0.270833333,0.75,0.833333333,0,1,1
3,127,0.270833333,0.75,0.833333333,1,0,1
3,128,0.229166667,0.638888889,0.833333333,0,1,1
3,129,0.229166667,0.638888889,0.833333333,1,0,1
3,130,0.208333333,0.694444444,0.833333333,1,0,1
3,131,0.197916667,0.722222222,0.833333333,0,1,1
3,132,0.1875,0.638888889,0.833333333,1,0,1
3,133,0.177083333,0.638888889,0.833333333,0,1,1
3,134,0.208333333,0.611111111,0.833333333,1,0,1
3,135,0.197916667,0.666666667,0.833333333,1,0,1
3,136,0.229166667,0.694444444,0.833333333,1,0,1
3,137,0.208333333,0.611111111,0.833333333,1,0,1
3,138,0.1875,0.611111111,0.833333333,1,0,1
3,139,0.1875,0.611111111,0.833333333,1,0,1
3,140,0.229166667,0.555555556,0.833333333,1,0,1
3,141,0.197916667,0.555555556,0.833333333,1,0,1
3,142,0.291666667,0.583333333,0.833333333,1,0,1
3,143,0.270833333,0.694444444,0.833333333,1,0,1
3,144,0.197916667,0.555555556,0.833333333,1,0,1
3,145,0.197916667,0.583333333,0.833333333,1,0,1
3,146,0.291666667,0.611111111,0.833333333,0,1,1
3,147,0.260416667,0.722222222,0.833333333,1,0,1
3,148,0.302083333,0.722222222,0.833333333,1,0,1
3,149,0.260416667,0.611111111,0.833333333,1,0,1
3,150,0.270833333,0.611111111,0.833333333,1,0,1
3,151,0.28125,0.722222222,0.833333333,0,1,1
3,152,0.270833333,0.611111111,0.833333333,1,0,1
4,153,0.395833333,0.888888889,0.083333333,0,1,0
4,154,0.40625,0.833333333,0.083333333,1,0,0
4,155,0.416666667,0.888888889,0.083333333,1,0,0
4,156,0.364583333,0.861111111,0.083333333,0,0,0
4,157,0.364583333,0.861111111,0.083333333,1,0,0
4,158,0.385416667,0.833333333,0.083333333,0,1,0
4,159,0.354166667,0.805555556,0.083333333,1,0,0
4,160,0.354166667,0.861111111,0.083333333,0,1,0
4,161,0.354166667,0.805555556,0.083333333,0,0,0
4,162,0.375,0.888888889,0.083333333,1,0,0
4,163,0.364583333,0.888888889,0.083333333,1,0,0
4,164,0.375,0.777777778,0.083333333,1,0,0
4,165,0.375,0.805555556,0.083333333,0,0,0
4,166,0.364583333,0.805555556,0.083333333,0,0,0
4,167,0.34375,0.805555556,0.083333333,1,0,0
4,168,0.354166667,0.777777778,0.083333333,1,0,0
4,169,0.354166667,0.75,0.083333333,1,0,0
4,170,0.354166667,0.75,0.083333333,1,0,0
4,171,0.375,0.75,0.083333333,1,0,0
4,172,0.375,0.722222222,0.083333333,1,0,0
4,173,0.385416667,0.694444444,0.083333333,1,0,0
4,174,0.375,0.75,0.083333333,0,1,0
4,175,0.34375,0.75,0.083333333,1,0,0
4,176,0.354166667,0.861111111,0.083333333,1,0,0
4,177,0.354166667,0.833333333,0.083333333,1,0,0
4,178,0.385416667,0.805555556,0.083333333,0,1,0
4,179,0.375,0.777777778,0.083333333,1,0,0
4,180,0.395833333,0.805555556,0.083333333,1,0,0
4,181,0.395833333,0.777777778,0.083333333,1,0,0
4,182,0.354166667,0.777777778,0.083333333,0,1,0
4,183,0.364583333,0.777777778,0.083333333,0,1,0
4,184,0.354166667,0.833333333,0.083333333,0,0,0
4,185,0.385416667,0.805555556,0.083333333,1,0,0
4,186,0.385416667,0.805555556,0.083333333,0,0,0
4,187,0.385416667,0.805555556,0.083333333,0,1,0
4,188,0.375,0.805555556,0.083333333,0,0,0
4,189,0.395833333,0.805555556,0.083333333,0,0,0
4,190,0.40625,0.833333333,0.083333333,0,1,0
4,191,0.385416667,0.833333333,0.083333333,0,1,0
4,192,0.375,0.75,0.083333333,0,1,0
4,193,0.364583333,0.833333333,0.083333333,1,0,0
4,194,0.354166667,0.805555556,0.083333333,0,0,0
4,195,0.354166667,0.805555556,0.083333333,0,1,0
4,196,0.354166667,0.833333333,0.083333333,0,1,0
4,197,0.364583333,0.833333333,0.083333333,1,0,0
4,198,0.354166667,0.833333333,0.083333333,1,0,0
4,199,0.354166667,0.833333333,0.083333333,1,0,0
4,200,0.354166667,0.833333333,0.083333333,0,0,0
4,201,0.354166667,0.861111111,0.083333333,0,0,0
4,202,0.354166667,0.805555556,0.083333333,1,0,0
4,203,0.354166667,0.777777778,0.083333333,1,0,0
4,204,0.364583333,0.777777778,0.083333333,1,0,0
4,205,0.385416667,0.777777778,0.083333333,0,1,0
4,206,0.385416667,0.888888889,0.083333333,1,0,0
4,207,0.375,0.888888889,0.083333333,1,0,0
4,208,0.364583333,0.861111111,0.083333333,1,0,0
4,209,0.34375,0.75,0.083333333,1,0,0
4,210,0.364583333,0.75,0.083333333,1,0,0
4,211,0.364583333,0.75,0.083333333,1,0,0
4,212,0.364583333,0.777777778,0.083333333,1,0,0
4,213,0.354166667,0.805555556,0.083333333,1,0,0
4,214,0.34375,0.833333333,0.083333333,0,1,0
4,215,0.34375,0.805555556,0.083333333,0,1,0
4,216,0.34375,0.861111111,0.083333333,1,0,0
4,217,0.34375,0.833333333,0.083333333,1,0,0
4,218,0.354166667,0.805555556,0.083333333,1,0,0
4,219,0.34375,0.805555556,0.083333333,1,0,0
5,220,0.375,0.777777778,1,0,0,0
5,221,0.427083333,0.75,1,1,0,0
5,222,0.40625,0.805555556,1,1,0,0
5,223,0.40625,0.805555556,1,0,0,0
5,224,0.385416667,0.777777778,1,1,0,0
5,225,0.458333333,0.861111111,1,0,0,0
5,226,0.427083333,0.805555556,1,0,0,0
5,227,0.395833333,0.805555556,1,0,0,0
5,228,0.354166667,0.75,1,0,0,0
5,229,0.4375,0.75,1,1,0,0
6,230,0.572916667,0.861111111,0.5,0,0,1
6,231,0.552083333,0.888888889,0.5,0,1,1
6,232,0.53125,0.777777778,0.5,0,0,1
6,233,0.479166667,0.805555556,0.5,0,0,1
7,234,0.479166667,0.805555556,0.5,0,1,1
7,235,0.458333333,0.805555556,0.5,1,0,1
7,236,0.458333333,0.833333333,0.5,1,0,1
7,237,0.458333333,0.833333333,0.5,0,0,1
7,238,0.458333333,0.805555556,0.5,0,0,1
7,239,0.4375,0.805555556,0.5,0,0,1
7,240,0.479166667,0.777777778,0.5,0,1,1
7,241,0.510416667,0.888888889,0.5,0,1,1
7,242,0.479166667,0.916666667,0.5,0,1,1
7,243,0.479166667,0.916666667,0.5,0,0,1
7,244,0.479166667,0.888888889,0.5,0,1,1
7,245,0.5,0.888888889,0.5,0,1,1
7,246,0.479166667,0.888888889,0.5,0,0,1
7,247,0.520833333,0.944444444,0.5,0,1,1
7,248,0.520833333,0.916666667,0.5,1,1,1
7,249,0.458333333,0.833333333,0.5,0,1,1
7,250,0.427083333,0.833333333,0.5,1,0,1
7,251,0.427083333,0.861111111,0.5,1,0,1
7,252,0.40625,0.722222222,0.5,1,0,1
7,253,0.40625,0.805555556,0.5,0,1,1
7,254,0.479166667,0.861111111,0.5,1,0,1
7,255,0.46875,0.861111111,0.5,0,0,1
7,256,0.46875,0.888888889,0.5,0,0,1
7,257,0.447916667,0.888888889,0.5,0,1,1
7,258,0.46875,0.888888889,0.5,0,0,1
7,259,0.46875,0.888888889,0.5,1,1,1
7,260,0.46875,0.888888889,0.5,0,0,1
7,261,0.489583333,0.777777778,0.5,0,1,1
7,262,0.489583333,0.777777778,0.5,1,0,1
7,263,0.489583333,0.861111111,0.5,0,0,1
7,264,0.489583333,0.861111111,0.5,0,0,1
7,265,0.5,0.916666667,0.5,0,0,1
7,266,0.5,0.972222222,0.5,0,0,1
7,267,0.5,0.944444444,0.5,0,1,1
7,268,0.479166667,0.944444444,0.5,0,0,1
7,269,0.5,0.888888889,0.5,0,1,1
7,270,0.5,0.888888889,0.5,0,1,1
7,271,0.489583333,0.916666667,0.5,0,1,1
7,272,0.489583333,0.916666667,0.5,0,0,1
7,273,0.479166667,0.916666667,0.5,0,0,1
7,274,0.479166667,0.916666667,0.5,0,1,1
7,275,0.479166667,0.916666667,0.5,0,1,1
7,276,0.458333333,0.833333333,0.5,0,1,1
7,277,0.5,0.916666667,0.5,0,1,1
7,278,0.5,0.833333333,0.5,0,1,1
7,279,0.489583333,0.833333333,0.5,1,0,1
7,280,0.416666667,0.777777778,0.5,0,1,1
7,281,0.395833333,0.805555556,0.5,0,0,1
7,282,0.427083333,0.888888889,0.5,0,1,1
7,283,0.427083333,0.916666667,0.5,0,1,1
7,284,0.4375,0.805555556,0.5,1,0,1
7,285,0.46875,0.805555556,0.5,0,0,1
7,286,0.46875,0.805555556,0.5,0,0,1
7,287,0.46875,0.888888889,0.5,0,0,1
7,288,0.447916667,0.861111111,0.5,0,0,1
7,289,0.447916667,0.861111111,0.5,1,0,1
7,290,0.46875,0.861111111,0.5,1,1,1
7,291,0.447916667,0.916666667,0.5,1,0,1
7,292,0.46875,0.916666667,0.5,1,0,1
7,293,0.46875,0.916666667,0.5,0,1,1
7,294,0.416666667,0.861111111,0.5,0,0,1
7,295,0.479166667,0.861111111,0.5,0,0,1
7,296,0.458333333,0.805555556,0.5,0,0,1
7,297,0.479166667,0.861111111,0.5,0,1,1
7,298,0.375,0.833333333,0.5,1,0,1
7,299,0.395833333,0.833333333,0.5,1,0,1
7,300,0.416666667,0.805555556,0.5,0,0,1
7,301,0.46875,0.888888889,0.5,0,1,1
7,302,0.427083333,0.888888889,0.5,0,0,1
7,303,0.427083333,0.944444444,0.5,0,0,1
7,304,0.4375,0.944444444,0.5,1,1,1
7,305,0.364583333,0.833333333,0.5,0,0,1
7,306,0.364583333,0.805555556,0.5,0,0,1
7,307,0.364583333,0.805555556,0.5,0,0,1
7,308,0.458333333,0.805555556,0.5,0,1,1
7,309,0.458333333,0.944444444,0.5,0,1,1
7,310,0.46875,0.916666667,0.5,0,1,1
7,311,0.489583333,0.916666667,0.5,0,0,1
7,312,0.458333333,0.861111111,0.5,1,0,1
7,313,0.395833333,0.805555556,0.5,1,0,1
7,314,0.447916667,0.888888889,0.5,0,0,1
7,315,0.458333333,0.888888889,0.5,0,0,1
7,316,0.46875,0.833333333,0.5,0,0,1
7,317,0.46875,0.833333333,0.5,0,0,1
7,318,0.458333333,0.833333333,0.5,0,0,1
8,319,0.552083333,0.972222222,0.541666667,0,0,1
8,320,0.510416667,0.972222222,0.541666667,1,1,1
8,321,0.489583333,0.861111111,0.541666667,0,0,1
8,322,0.510416667,0.888888889,0.541666667,0,0,1
8,323,0.5,0.805555556,0.541666667,1,1,1
8,324,0.489583333,0.805555556,0.541666667,0,0,1
9,325,0.375,0.611111111,0.625,1,0,1
9,326,0.322916667,0.583333333,0.625,1,0,1
9,327,0.322916667,0.527777778,0.625,1,0,1
9,328,0.34375,0.583333333,0.625,1,0,1
9,329,0.333333333,0.555555556,0.625,1,0,1
9,330,0.322916667,0.611111111,0.625,0,0,1
9,331,0.322916667,0.583333333,0.625,0,0,1
9,332,0.322916667,0.5,0.625,0,0,1
9,333,0.333333333,0.527777778,0.625,0,0,1
9,334,0.34375,0.555555556,0.625,1,0,1
9,335,0.333333333,0.555555556,0.625,1,0,1
9,336,0.333333333,0.555555556,0.625,0,1,1
9,337,0.322916667,0.638888889,0.625,1,0,1
9,338,0.34375,0.611111111,0.625,1,0,1
9,339,0.364583333,0.555555556,0.625,0,0,1
9,340,0.375,0.555555556,0.625,1,0,1
9,341,0.385416667,0.611111111,0.625,0,0,1
9,342,0.416666667,0.611111111,0.625,1,0,1
9,343,0.322916667,0.416666667,0.625,1,0,1
9,344,0.354166667,0.527777778,0.625,1,0,1
9,345,0.354166667,0.527777778,0.625,1,0,1
9,346,0.354166667,0.555555556,0.625,0,1,1
9,347,0.34375,0.555555556,0.625,0,1,1
9,348,0.34375,0.555555556,0.625,0,0,1
10,349,0.375,0.972222222,1,0,1,1
10,350,0.385416667,0.972222222,1,1,0,1
10,351,0.375,0.972222222,1,1,0,1
10,352,0.40625,0.666666667,1,0,0,1
10,353,0.385416667,0.805555556,1,0,0,1
10,354,0.395833333,0.916666667,1,0,0,1
10,355,0.447916667,0.861111111,1,0,0,1
10,356,0.395833333,0.777777778,1,0,0,1
10,357,0.395833333,0.75,1,1,0,1
10,358,0.416666667,0.888888889,1,0,1,1
10,359,0.395833333,0.833333333,1,1,0,1
10,360,0.395833333,0.916666667,1,0,1,1
10,361,0.40625,0.888888889,1,1,0,1
10,362,0.4375,0.916666667,1,0,0,1
10,363,0.427083333,0.972222222,1,0,1,1
10,364,0.375,0.805555556,1,1,0,1
10,365,0.40625,0.888888889,1,0,0,1
10,366,0.395833333,0.888888889,1,1,0,1
10,367,0.416666667,0.833333333,1,1,0,1
10,368,0.416666667,0.722222222,1,1,0,1
10,369,0.416666667,0.75,1,1,0,1
10,370,0.40625,0.805555556,1,1,0,1
10,371,0.40625,0.805555556,1,1,0,1
10,372,0.40625,0.805555556,1,1,0,1
10,373,0.416666667,0.805555556,1,0,0,1
10,374,0.40625,0.805555556,1,1,0,1
10,375,0.40625,0.916666667,1,0,1,1
10,376,0.385416667,0.888888889,1,0,1,1
10,377,0.385416667,0.944444444,1,0,1,1
10,378,0.385416667,0.916666667,1,1,0,1
10,379,0.364583333,0.916666667,1,0,1,1
10,380,0.416666667,0.666666667,1,0,1,1
10,381,0.395833333,0.805555556,1,0,0,1
10,382,0.364583333,0.805555556,1,0,1,1
10,383,0.395833333,0.944444444,1,0,1,1
10,384,0.395833333,0.916666667,1,0,1,1
10,385,0.40625,0.805555556,1,0,1,1
10,386,0.395833333,0.916666667,1,0,0,1
10,387,0.4375,0.666666667,1,1,0,1
10,388,0.395833333,0.805555556,1,1,0,1
10,389,0.4375,0.861111111,1,0,1,1
10,390,0.40625,0.916666667,1,0,1,1
10,391,0.385416667,0.833333333,1,0,1,1
10,392,0.447916667,0.944444444,1,1,0,1
11,393,0.625,0.75,0.583333333,0,1,1
11,394,0.572916667,0.75,0.583333333,0,1,1
11,395,0.520833333,0.75,0.583333333,0,0,1
11,396,0.552083333,0.611111111,0.583333333,0,0,1
11,397,0.520833333,0.611111111,0.583333333,0,0,1
11,398,0.552083333,0.722222222,0.583333333,0,0,1
11,399,0.635416667,0.722222222,0.583333333,0,1,1
11,400,0.65625,0.722222222,0.583333333,0,0,1
11,401,0.729166667,0.722222222,0.583333333,1,1,1
11,402,0.5,0.722222222,0.583333333,0,0,1
11,403,0.46875,0.722222222,0.583333333,0,0,1
12,404,0.46875,0.527777778,0.75,0,0,0
12,405,0.447916667,0.527777778,0.75,0,0,0
12,406,0.458333333,0.388888889,0.75,0,0,0
12,407,0.427083333,0.361111111,0.75,0,0,0
12,408,0.46875,0.361111111,0.75,0,0,0
12,409,0.4375,0.361111111,0.75,0,0,0
12,410,0.458333333,0.527777778,0.75,0,0,0
12,411,0.447916667,0.361111111,0.75,0,0,0
12,412,0.458333333,0.527777778,0.75,0,0,0
12,413,0.479166667,0.527777778,0.75,0,0,0
12,414,0.46875,0.555555556,0.75,0,0,0
12,415,0.447916667,0.361111111,0.75,0,0,0
12,416,0.447916667,0.555555556,0.75,0,0,0
12,417,0.458333333,0.694444444,0.75,0,0,0
12,418,0.458333333,0.694444444,0.75,0,0,0
12,419,0.447916667,0.361111111,0.75,1,0,0
12,420,0.489583333,0.361111111,0.75,1,0,0
12,421,0.510416667,0.527777778,0.75,1,0,0
12,422,0.53125,0.722222222,0.75,1,0,0
12,423,0.479166667,0.555555556,0.75,0,0,0
12,424,0.489583333,0.694444444,0.75,0,0,0
12,425,0.458333333,0.527777778,0.75,0,0,0
12,426,0.666666667,0.527777778,0.75,0,0,0
13,427,0.6875,0.833333333,0.75,0,0,1
13,428,0.625,0.833333333,0.75,0,1,1
14,429,0.489583333,1,0.5,0,1,1
14,430,0.479166667,0.75,0.5,0,1,1
14,431,0.4375,1,0.5,0,0,1
14,432,0.479166667,1,0.5,0,0,1
14,433,0.4375,0.722222222,0.5,0,0,1
14,434,0.479166667,1,0.5,0,0,1
14,435,0.4375,0.666666667,0.5,0,0,1
14,436,0.4375,0.638888889,0.5,0,1,1
14,437,0.458333333,0.972222222,0.5,1,0,1
14,438,0.4375,0.638888889,0.5,1,0,1
14,439,0.458333333,0.972222222,0.5,0,0,1
14,440,0.489583333,0.972222222,0.5,0,0,1
14,441,0.489583333,0.638888889,0.5,1,0,1
14,442,0.479166667,0.833333333,0.5,0,0,1
14,443,0.5,0.638888889,0.5,0,0,1
14,444,0.46875,0.638888889,0.5,0,0,1
14,445,0.5,0.972222222,0.5,1,0,1
14,446,0.458333333,0.805555556,0.5,0,0,1
14,447,0.5,0.666666667,0.5,0,0,1
14,448,0.458333333,0.666666667,0.5,1,0,1
14,449,0.458333333,0.666666667,0.5,0,0,1
14,450,0.510416667,0.666666667,0.5,0,1,1
15,451,0.5625,0.972222222,0.708333333,0,1,1
15,452,0.489583333,0.861111111,0.708333333,0,0,1
15,453,0.520833333,0.694444444,0.708333333,0,0,1
15,454,0.4375,0.5,0.708333333,0,0,1
15,455,0.489583333,0.805555556,0.708333333,1,0,1
15,456,0.541666667,1,0.708333333,0,0,1
16,457,0.447916667,0.75,0.916666667,1,0,0
16,458,0.458333333,0.777777778,0.916666667,0,1,0
16,459,0.458333333,0.805555556,0.916666667,1,0,0
16,460,0.46875,0.805555556,0.916666667,1,0,0
16,461,0.4375,0.722222222,0.916666667,1,0,0
16,462,0.364583333,0.722222222,0.916666667,1,0,0
16,463,0.364583333,0.722222222,0.916666667,0,1,0
16,464,0.354166667,0.75,0.916666667,0,0,0
16,465,0.333333333,0.75,0.916666667,1,0,0
16,466,0.333333333,0.75,0.916666667,1,0,0
16,467,0.333333333,0.75,0.916666667,1,0,0
16,468,0.354166667,0.722222222,0.916666667,1,0,0
16,469,0.354166667,0.666666667,0.916666667,1,0,0
16,470,0.364583333,0.666666667,0.916666667,1,0,0
16,471,0.34375,0.75,0.916666667,1,0,0
16,472,0.364583333,0.722222222,0.916666667,1,0,0
16,473,0.364583333,0.666666667,0.916666667,0,1,0
16,474,0.364583333,0.666666667,0.916666667,1,0,0
16,475,0.364583333,0.666666667,0.916666667,0,0,0
16,476,0.364583333,0.694444444,0.916666667,1,0,0
16,477,0.375,0.694444444,0.916666667,0,0,0
16,478,0.395833333,0.694444444,0.916666667,0,1,0
16,479,0.364583333,0.666666667,0.916666667,1,0,0
16,480,0.416666667,0.638888889,0.916666667,1,0,0
16,481,0.364583333,0.638888889,0.916666667,1,0,0
16,482,0.375,0.75,0.916666667,1,0,0
16,483,0.395833333,0.722222222,0.916666667,1,0,0
16,484,0.385416667,0.75,0.916666667,0,0,0
16,485,0.364583333,0.694444444,0.916666667,0,0,0
16,486,0.364583333,0.722222222,0.916666667,1,0,0
17,487,0.541666667,0.888888889,0.791666667,1,0,1
17,488,0.458333333,0.694444444,0.791666667,1,0,1
17,489,0.458333333,0.694444444,0.791666667,0,1,1
17,490,0.395833333,0.694444444,0.791666667,1,0,1
17,491,0.40625,0.694444444,0.791666667,0,0,1
17,492,0.520833333,0.861111111,0.791666667,1,0,1
17,493,0.385416667,0.694444444,0.791666667,0,0,1
17,494,0.520833333,0.861111111,0.791666667,0,1,1
17,495,0.520833333,0.861111111,0.791666667,0,0,1
17,496,0.489583333,0.75,0.791666667,0,0,1
17,497,0.479166667,0.75,0.791666667,1,0,1
17,498,0.447916667,0.75,0.791666667,0,0,1
17,499,0.541666667,0.75,0.791666667,0,1,1
17,500,0.541666667,0.75,0.791666667,1,0,1
17,501,0.541666667,0.75,0.791666667,1,0,1
17,502,0.46875,0.694444444,0.791666667,0,0,1
17,503,0.552083333,0.805555556,0.791666667,0,1,1
17,504,0.53125,0.805555556,0.791666667,0,0,1
17,505,0.447916667,0.833333333,0.791666667,1,0,1
17,506,0.447916667,0.777777778,0.791666667,1,0,1
17,507,0.40625,0.666666667,0.791666667,1,0,1
17,508,0.53125,0.666666667,0.791666667,0,1,1
17,509,0.552083333,0.777777778,0.791666667,0,1,1
17,510,0.520833333,0.805555556,0.791666667,0,0,1
17,511,0.489583333,0.833333333,0.791666667,1,0,1
17,512,0.510416667,0.833333333,0.791666667,1,0,1
17,513,0.354166667,0.583333333,0.791666667,1,0,1
17,514,0.53125,0.805555556,0.791666667,1,0,1
17,515,0.552083333,0.805555556,0.791666667,0,0,1
17,516,0.34375,0.583333333,0.791666667,1,0,1
17,517,0.364583333,0.583333333,0.791666667,0,0,1
17,518,0.333333333,0.583333333,0.791666667,0,0,1
17,519,0.333333333,0.583333333,0.791666667,0,1,1
18,520,0.447916667,0.777777778,0.916666667,1,0,1
18,521,0.354166667,0.75,0.916666667,0,1,1
18,522,0.46875,0.916666667,0.916666667,1,0,1
18,523,0.28125,0.75,0.916666667,0,0,1
18,524,0.458333333,0.833333333,0.916666667,0,1,1
18,525,0.447916667,0.861111111,0.916666667,0,1,1
18,526,0.260416667,0.777777778,0.916666667,0,0,1
18,527,0.427083333,0.777777778,0.916666667,0,0,1
18,528,0.427083333,0.777777778,0.916666667,0,0,1
18,529,0.46875,0.888888889,0.916666667,0,1,1
18,530,0.447916667,0.916666667,0.916666667,1,0,1
18,531,0.4375,0.916666667,0.916666667,1,0,1
18,532,0.447916667,0.777777778,0.916666667,1,0,1
18,533,0.270833333,0.861111111,0.916666667,0,1,1
18,534,0.447916667,0.861111111,0.916666667,1,0,1
19,535,0.510416667,0.777777778,0.416666667,0,1,1
19,536,0.541666667,0.833333333,0.416666667,1,0,1
19,537,0.510416667,0.833333333,0.416666667,1,0,1
19,538,0.53125,0.777777778,0.416666667,1,0,1
19,539,0.447916667,0.694444444,0.416666667,1,0,1
19,540,0.4375,0.75,0.416666667,0,0,1
19,541,0.395833333,0.805555556,0.416666667,1,0,1
19,542,0.5,0.694444444,0.416666667,0,0,1
19,543,0.34375,0.694444444,0.416666667,1,0,1
19,544,0.5,0.694444444,0.416666667,0,1,1
19,545,0.4375,0.694444444,0.416666667,0,1,1
19,546,0.4375,0.694444444,0.416666667,0,0,1
19,547,0.4375,0.722222222,0.416666667,1,0,1
19,548,0.4375,0.722222222,0.416666667,1,0,1
19,549,0.447916667,0.722222222,0.416666667,1,0,1
19,550,0.53125,0.888888889,0.416666667,0,0,1
19,551,0.53125,0.722222222,0.416666667,1,0,1
19,552,0.53125,0.722222222,0.416666667,0,1,1
19,553,0.552083333,0.722222222,0.416666667,1,0,1
19,554,0.541666667,0.722222222,0.416666667,1,0,1
19,555,0.552083333,0.722222222,0.416666667,1,0,1
19,556,0.5,0.777777778,0.416666667,1,0,1
19,557,0.541666667,0.75,0.416666667,1,0,1
19,558,0.53125,0.777777778,0.416666667,0,0,1
19,559,0.541666667,0.777777778,0.416666667,0,0,1
19,560,0.541666667,0.694444444,0.416666667,0,0,1
19,561,0.385416667,0.694444444,0.416666667,0,0,1
19,562,0.53125,0.694444444,0.416666667,0,1,1
19,563,0.510416667,0.777777778,0.416666667,0,0,1
19,564,0.53125,0.777777778,0.416666667,1,0,1
20,565,0.385416667,0.638888889,1,1,0,1
20,566,0.375,0.75,1,1,0,1
20,567,0.354166667,0.638888889,1,1,0,1
20,568,0.364583333,0.75,1,1,0,1
20,569,0.364583333,0.777777778,1,1,0,1
20,570,0.375,0.777777778,1,1,0,1
20,571,0.385416667,0.777777778,1,1,0,1
20,572,0.416666667,0.777777778,1,1,0,1
20,573,0.489583333,0.805555556,1,1,0,1
20,574,0.5,0.777777778,1,0,0,1
20,575,0.5,0.833333333,1,0,1,1
20,576,0.416666667,0.75,1,1,0,1
20,577,0.510416667,0.722222222,1,1,0,1
20,578,0.40625,0.722222222,1,1,0,1
20,579,0.333333333,0.722222222,1,1,0,1
20,580,0.322916667,0.722222222,1,0,0,1
20,581,0.322916667,0.722222222,1,0,1,1
20,582,0.40625,0.777777778,1,1,0,1
20,583,0.489583333,0.777777778,1,0,0,1
20,584,0.458333333,0.777777778,1,1,0,1
20,585,0.46875,0.777777778,1,1,0,1
20,586,0.458333333,0.777777778,1,1,0,1
20,587,0.46875,0.777777778,1,1,0,1
20,588,0.46875,0.777777778,1,1,0,1
20,589,0.458333333,0.888888889,1,1,0,1
20,590,0.46875,0.888888889,1,1,0,1
20,591,0.5,0.777777778,1,0,1,1
20,592,0.510416667,0.777777778,1,1,0,1
20,593,0.510416667,0.777777778,1,0,0,1
20,594,0.458333333,0.722222222,1,0,0,1
20,595,0.447916667,0.722222222,1,0,0,1
20,596,0.447916667,0.75,1,0,0,1
20,597,0.5,0.75,1,0,0,1
20,598,0.416666667,0.75,1,1,0,1
20,599,0.416666667,0.722222222,1,1,0,1
20,600,0.375,0.722222222,1,0,0,1
20,601,0.375,0.75,1,0,0,1
20,602,0.416666667,0.861111111,1,0,0,1
20,603,0.416666667,0.833333333,1,0,0,1
20,604,0.40625,0.722222222,1,1,0,1
20,605,0.40625,0.75,1,1,0,1
20,606,0.416666667,0.805555556,1,1,0,1
21,607,0.364583333,0.722222222,1,1,0,1
21,608,0.385416667,0.694444444,1,0,0,1
21,609,0.395833333,0.694444444,1,1,0,1
21,610,0.364583333,0.722222222,1,1,0,1
21,611,0.375,0.722222222,1,1,0,1
21,612,0.395833333,0.666666667,1,0,0,1
21,613,0.40625,0.527777778,1,1,0,1
21,614,0.40625,0.527777778,1,1,0,1
21,615,0.427083333,0.527777778,1,1,0,1
21,616,0.385416667,0.694444444,1,1,0,1
21,617,0.375,0.694444444,1,0,0,1
21,618,0.375,0.75,1,0,0,1
21,619,0.385416667,0.75,1,0,0,1
21,620,0.4375,0.5,1,0,0,1
21,621,0.395833333,0.527777778,1,0,0,1
21,622,0.375,0.666666667,1,0,0,1
21,623,0.40625,0.666666667,1,1,0,1
21,624,0.416666667,0.666666667,1,0,0,1
21,625,0.40625,0.5,1,0,0,1
21,626,0.46875,0.638888889,1,0,0,1
21,627,0.364583333,0.611111111,1,1,0,1
21,628,0.34375,0.611111111,1,0,0,1
21,629,0.354166667,0.527777778,1,0,0,1
21,630,0.34375,0.611111111,1,1,0,1
22,631,0.416666667,0.694444444,0.541666667,0,0,1
22,632,0.4375,0.833333333,0.541666667,0,0,1
22,633,0.291666667,0.75,0.541666667,1,0,1
22,634,0.46875,0.805555556,0.541666667,0,0,1
22,635,0.46875,0.75,0.541666667,0,1,1
22,636,0.458333333,0.611111111,0.541666667,0,0,1
22,637,0.479166667,0.555555556,0.541666667,0,0,1
22,638,0.46875,0.583333333,0.541666667,0,0,1
22,639,0.447916667,0.944444444,0.541666667,1,1,1
22,640,0.458333333,0.833333333,0.541666667,1,1,1
22,641,0.447916667,0.611111111,0.541666667,0,0,1
22,642,0.5,0.944444444,0.541666667,0,0,1
22,643,0.4375,0.833333333,0.541666667,1,0,1
22,644,0.447916667,0.888888889,0.541666667,1,0,1
22,645,0.447916667,0.611111111,0.541666667,0,1,1
22,646,0.447916667,0.583333333,0.541666667,0,1,1
22,647,0.510416667,0.916666667,0.541666667,1,1,1
22,648,0.5,0.75,0.541666667,0,1,1
22,649,0.5,0.611111111,0.541666667,0,0,1
22,650,0.479166667,0.638888889,0.541666667,0,0,1
22,651,0.458333333,0.916666667,0.541666667,1,0,1
22,652,0.489583333,0.916666667,0.541666667,0,0,1
22,653,0.458333333,0.944444444,0.541666667,0,0,1
22,654,0.489583333,0.833333333,0.541666667,0,1,1
22,655,0.489583333,0.694444444,0.541666667,1,0,1
22,656,0.447916667,0.611111111,0.541666667,0,0,1
22,657,0.479166667,0.777777778,0.541666667,0,0,1
22,658,0.375,0.777777778,0.541666667,0,0,1
22,659,0.458333333,0.611111111,0.541666667,0,0,1
22,660,0.291666667,0.611111111,0.541666667,0,0,1
22,661,0.458333333,0.611111111,0.541666667,0,0,1
22,662,0.458333333,0.944444444,0.541666667,0,0,1
22,663,0.447916667,0.944444444,0.541666667,0,0,1
22,664,0.354166667,0.611111111,0.541666667,0,0,1
22,665,0.364583333,0.611111111,0.541666667,0,0,1
23,666,0.59375,0.75,1,0,1,1
23,667,0.5625,0.75,1,1,0,1
23,668,0.583333333,0.722222222,1,0,0,1
23,669,0.59375,0.75,1,0,0,1
23,670,0.572916667,0.75,1,0,1,1
23,671,0.572916667,0.916666667,1,1,0,1
23,672,0.572916667,0.75,1,0,0,1
23,673,0.5625,0.75,1,0,0,1
23,674,0.5625,0.75,1,0,0,1
23,675,0.458333333,0.888888889,1,1,0,1
23,676,0.552083333,0.75,1,0,0,1
23,677,0.572916667,0.75,1,0,0,1
23,678,0.53125,0.75,1,0,0,1
23,679,0.604166667,0.888888889,1,0,1,1
24,680,0.583333333,0.583333333,0.75,0,0,0
24,681,0.645833333,0.5,0.75,0,0,0
24,682,0.625,0.5,0.75,0,0,0
24,683,0.635416667,0.666666667,0.75,0,0,0
24,684,0.635416667,0.5,0.75,0,0,0
24,685,0.635416667,0.666666667,0.75,0,0,0
24,686,0.635416667,0.583333333,0.75,0,0,0
24,687,0.625,0.638888889,0.75,0,0,0
24,688,0.635416667,0.611111111,0.75,0,0,0
24,689,0.635416667,0.666666667,0.75,0,0,0
24,690,0.625,0.666666667,0.75,0,0,0
24,691,0.635416667,0.5,0.75,0,0,0
24,692,0.645833333,0.5,0.75,0,0,0
24,693,0.645833333,0.5,0.75,0,0,0
24,694,0.635416667,0.5,0.75,0,0,0
24,695,0.645833333,0.5,0.75,0,0,0
24,696,0.645833333,0.666666667,0.75,0,0,0
24,697,0.65625,0.666666667,0.75,1,1,0
24,698,0.65625,0.694444444,0.75,0,0,0
24,699,0.645833333,0.5,0.75,0,0,0
24,700,0.65625,0.555555556,0.75,0,0,0
24,701,0.645833333,0.5,0.75,0,0,0
24,702,0.645833333,0.666666667,0.75,1,0,0
24,703,0.645833333,0.5,0.75,1,0,0
24,704,0.583333333,0.5,0.75,1,0,0
24,705,0.583333333,0.5,0.75,1,0,0
24,706,0.614583333,0.666666667,0.75,1,0,0
24,707,0.604166667,0.527777778,0.75,0,0,0
24,708,0.583333333,0.694444444,0.75,0,0,0
24,709,0.697916667,0.5,0.75,0,1,0
24,710,0.6875,0.666666667,0.75,0,0,0
24,711,0.614583333,0.666666667,0.75,0,0,0
24,712,0.635416667,0.666666667,0.75,0,1,0
24,713,0.635416667,0.666666667,0.75,0,0,0
24,714,0.614583333,0.5,0.75,0,0,0
24,715,0.65625,0.722222222,0.75,0,0,0
24,716,0.65625,0.527777778,0.75,0,0,0
24,717,0.65625,0.861111111,0.75,0,0,0
24,718,0.635416667,0.527777778,0.75,0,0,0
24,719,0.635416667,0.527777778,0.75,0,0,0
24,720,0.635416667,0.722222222,0.75,0,0,0
25,721,0.479166667,0.916666667,1,0,1,0
25,722,0.479166667,0.916666667,1,1,0,0
25,723,0.3125,0.666666667,1,1,1,0
25,724,0.5,0.666666667,1,1,0,0
25,725,0.489583333,0.666666667,1,0,1,0
25,726,0.5,0.666666667,1,1,0,0
25,727,0.5,0.666666667,1,1,0,0
25,728,0.489583333,0.666666667,1,1,0,0
25,729,0.489583333,0.666666667,1,1,0,0
25,730,0.489583333,0.888888889,1,0,1,0
25,731,0.572916667,1,1,0,1,0
25,732,0.541666667,0.666666667,1,1,0,0
25,733,0.541666667,0.666666667,1,1,0,0
25,734,0.572916667,1,1,1,0,0
25,735,0.447916667,0.666666667,1,1,0,0
25,736,0.5,0.833333333,1,0,1,0
25,737,0.510416667,0.833333333,1,0,1,0
25,738,0.489583333,0.833333333,1,0,1,0
25,739,0.447916667,0.861111111,1,0,1,0
25,740,0.520833333,0.861111111,1,0,1,0
25,741,0.375,0.666666667,1,0,1,0
25,742,0.520833333,0.833333333,1,0,1,0
25,743,0.46875,0.888888889,1,1,0,0
25,744,0.46875,0.888888889,1,1,0,0
25,745,0.5,0.861111111,1,0,1,0
25,746,0.5,0.861111111,1,0,1,0
25,747,0.364583333,0.666666667,1,1,0,0
25,748,0.510416667,0.861111111,1,1,0,0
25,749,0.541666667,0.861111111,1,0,1,0
25,750,0.53125,0.666666667,1,0,1,0
25,751,0.53125,1,1,1,0,0
25,752,0.447916667,0.666666667,1,0,0,0
25,753,0.520833333,0.666666667,1,0,1,0
25,754,0.447916667,0.666666667,1,0,0,0
25,755,0.447916667,0.666666667,1,1,0,0
25,756,0.520833333,1,1,0,1,0
25,757,0.520833333,1,1,1,0,0
25,758,0.520833333,0.833333333,1,1,0,0
25,759,0.520833333,0.666666667,1,1,0,0
25,760,0.53125,0.666666667,1,1,0,0
25,761,0.375,0.666666667,1,0,0,0
25,762,0.541666667,0.666666667,1,0,1,0
25,763,0.53125,0.666666667,1,1,0,0
25,764,0.53125,0.666666667,1,1,0,0
25,765,0.510416667,0.666666667,1,1,0,0
26,766,0.458333333,0.333333333,0,0,0,0
26,767,0.510416667,0.333333333,0,0,1,0
26,768,0.479166667,0.333333333,0,0,0,0
26,769,0.479166667,0.333333333,0,0,0,0
26,770,0.46875,0.333333333,0,1,0,0
26,771,0.5,0.333333333,0,0,1,0
26,772,0.489583333,0.333333333,0,0,1,0
26,773,0.583333333,0.5,0,0,0,0
26,774,0.510416667,0.333333333,0,1,0,0
26,775,0.5,0.333333333,0,1,0,0
26,776,0.541666667,0.5,0,0,0,0
26,777,0.46875,0.333333333,0,0,0,0
26,778,0.635416667,0.5,0,0,1,0
26,779,0.541666667,0.333333333,0,0,0,0
26,780,0.552083333,0.333333333,0,0,0,0
26,781,0.552083333,0.333333333,0,0,1,0
26,782,0.458333333,0.166666667,0,1,0,0
26,783,0.46875,0.333333333,0,0,0,0
26,784,0.46875,0.333333333,0,0,0,0
26,785,0.479166667,0.333333333,0,0,0,0
26,786,0.46875,0.333333333,0,0,0,0
26,787,0.479166667,0.333333333,0,0,0,0
26,788,0.479166667,0.333333333,0,0,0,0
26,789,0.5,0.333333333,0,0,0,0
26,790,0.458333333,0.333333333,0,0,0,0
26,791,0.479166667,0.333333333,0,1,1,0
26,792,0.46875,0.333333333,0,0,0,0
26,793,0.458333333,0.333333333,0,0,0,0
26,794,0.447916667,0.333333333,0,0,0,0
26,795,0.4375,0.333333333,0,0,0,0
26,796,0.395833333,0.333333333,0,0,0,0
26,797,0.645833333,0.444444444,0,0,1,0
26,798,0.53125,0.333333333,0,0,0,0
26,799,0.59375,0.333333333,0,0,0,0
27,800,0.46875,0.888888889,1,1,1,0
27,801,0.458333333,0.666666667,1,0,1,0
27,802,0.479166667,0.777777778,1,0,0,0
27,803,0.479166667,1,1,1,0,0
27,804,0.479166667,0.75,1,0,0,0
27,805,0.479166667,0.666666667,1,0,1,0
27,806,0.479166667,0.777777778,1,0,0,0
27,807,0.479166667,0.666666667,1,0,0,0
27,808,0.479166667,0.666666667,1,0,0,0
27,809,0.28125,0.5,1,0,0,0
27,810,0.28125,0.722222222,1,0,0,0
27,811,0.46875,0.666666667,1,0,1,0
27,812,0.46875,1,1,1,0,0
27,813,0.375,0.777777778,1,0,0,0
27,814,0.479166667,0.666666667,1,1,0,0
27,815,0.4375,0.666666667,1,0,0,0
27,816,0.322916667,0.666666667,1,0,0,0
27,817,0.46875,0.666666667,1,0,1,0
27,818,0.46875,1,1,1,0,0
27,819,0.46875,1,1,0,1,0
27,820,0.447916667,0.888888889,1,1,0,0
27,821,0.4375,0.666666667,1,0,1,0
27,822,0.447916667,1,1,0,0,0
27,823,0.4375,1,1,0,1,0
27,824,0.447916667,0.666666667,1,1,0,0
27,825,0.46875,0.666666667,1,0,1,0
27,826,0.447916667,0.666666667,1,0,1,0
27,827,0.4375,0.666666667,1,1,0,0
27,828,0.375,0.833333333,1,0,0,0
27,829,0.40625,0.666666667,1,0,1,0
27,830,0.46875,1,1,0,1,0
27,831,0.447916667,1,1,0,1,0
27,832,0.46875,0.833333333,1,0,0,0
27,833,0.4375,0.833333333,1,0,0,0
27,834,0.458333333,0.833333333,1,1,0,0
27,835,0.40625,0.75,1,0,0,0
28,836,0.15625,0.416666667,0.333333333,1,0,0
28,837,0.25,0.583333333,0.333333333,1,0,0
28,838,0.229166667,0.583333333,0.333333333,1,0,0
28,839,0.15625,0.416666667,0.333333333,1,0,0
28,840,0.166666667,0.416666667,0.333333333,1,0,0
28,841,0.302083333,0.583333333,0.333333333,0,1,0
28,842,0.1875,0.472222222,0.333333333,1,0,0
28,843,0.25,0.583333333,0.333333333,1,0,0
28,844,0.260416667,0.694444444,0.333333333,1,0,0
28,845,0.3125,0.638888889,0.333333333,0,1,0
28,846,0.260416667,0.555555556,0.333333333,1,0,0
28,847,0.302083333,0.527777778,0.333333333,1,0,0
28,848,0.270833333,0.611111111,0.333333333,1,0,0
28,849,0.291666667,0.666666667,0.333333333,0,1,0
28,850,0.21875,0.638888889,0.333333333,0,1,0
28,851,0.270833333,0.694444444,0.333333333,1,0,0
28,852,0.3125,0.638888889,0.333333333,1,0,0
28,853,0.166666667,0.555555556,0.333333333,1,0,0
28,854,0.166666667,0.5,0.333333333,0,1,0
29,855,0.614583333,0.638888889,0.833333333,1,0,0
29,856,0.625,0.833333333,0.833333333,0,0,0
29,857,0.59375,0.75,0.833333333,0,0,0
29,858,0.59375,0.75,0.833333333,0,1,0
29,859,0.614583333,0.833333333,0.833333333,0,0,0
29,860,0.583333333,0.805555556,0.833333333,0,0,0
29,861,0.604166667,0.888888889,0.833333333,0,0,0
29,862,0.604166667,0.861111111,0.833333333,0,0,0
30,863,0.677083333,0.833333333,1,0,0,1
30,864,0.65625,0.833333333,1,0,0,1
30,865,0.65625,0.833333333,1,0,0,1
30,866,0.645833333,0.833333333,1,0,0,1
31,867,0.395833333,0.638888889,0.75,0,1,0
31,868,0.364583333,0.777777778,0.75,1,0,0
31,869,0.385416667,0.777777778,0.75,0,1,0
31,870,0.364583333,0.722222222,0.75,0,0,0
31,871,0.364583333,0.777777778,0.75,0,0,0
31,872,0.364583333,0.805555556,0.75,1,0,0
31,873,0.34375,0.722222222,0.75,0,0,0
31,874,0.427083333,0.777777778,0.75,0,1,0
31,875,0.4375,0.777777778,0.75,0,1,0
31,876,0.4375,0.777777778,0.75,0,0,0
31,877,0.34375,0.777777778,0.75,1,1,0
31,878,0.427083333,0.722222222,0.75,0,1,0
31,879,0.427083333,0.722222222,0.75,0,1,0
31,880,0.4375,0.722222222,0.75,1,0,0
31,881,0.4375,0.722222222,0.75,0,1,0
31,882,0.40625,0.666666667,0.75,0,1,0
31,883,0.458333333,0.777777778,0.75,0,0,0
31,884,0.46875,0.777777778,0.75,1,1,0
31,885,0.375,0.777777778,0.75,0,1,0
31,886,0.354166667,0.805555556,0.75,1,0,0
31,887,0.447916667,0.805555556,0.75,0,0,0
31,888,0.40625,0.777777778,0.75,0,1,0
31,889,0.40625,0.777777778,0.75,0,0,0
31,890,0.3125,0.611111111,0.75,0,0,0
31,891,0.395833333,0.611111111,0.75,1,0,0
31,892,0.385416667,0.611111111,0.75,1,1,0
31,893,0.385416667,0.722222222,0.75,0,0,0
31,894,0.385416667,0.722222222,0.75,1,0,0
31,895,0.385416667,0.638888889,0.75,1,0,0
31,896,0.34375,0.638888889,0.75,1,0,0
31,897,0.34375,0.638888889,0.75,1,0,0
31,898,0.395833333,0.722222222,0.75,1,0,0
31,899,0.395833333,0.75,0.75,1,0,0
31,900,0.447916667,0.75,0.75,0,1,0
31,901,0.4375,0.611111111,0.75,0,1,0
31,902,0.447916667,0.694444444,0.75,0,1,0
31,903,0.427083333,0.527777778,0.75,1,0,0
31,904,0.427083333,0.583333333,0.75,0,1,0
31,905,0.375,0.583333333,0.75,1,0,0
31,906,0.375,0.583333333,0.75,1,0,0
31,907,0.458333333,0.75,0.75,0,0,0
31,908,0.375,0.75,0.75,0,0,0
31,909,0.40625,0.583333333,0.75,0,0,0
31,910,0.40625,0.583333333,0.75,0,0,0
31,911,0.447916667,0.75,0.75,1,1,0
31,912,0.40625,0.75,0.75,0,1,0
31,913,0.416666667,0.583333333,0.75,1,0,0
31,914,0.4375,0.611111111,0.75,1,0,0
31,915,0.40625,0.777777778,0.75,1,0,0
31,916,0.416666667,0.611111111,0.75,1,0,0
31,917,0.322916667,0.722222222,0.75,1,0,0
31,918,0.364583333,0.555555556,0.75,1,0,0
31,919,0.364583333,0.555555556,0.75,0,0,0
31,920,0.395833333,0.611111111,0.75,1,1,0
31,921,0.354166667,0.611111111,0.75,0,0,0
31,922,0.427083333,0.611111111,0.75,0,1,0
31,923,0.458333333,0.611111111,0.75,0,0,0
31,924,0.34375,0.555555556,0.75,0,0,0
31,925,0.458333333,0.611111111,0.75,1,0,0
31,926,0.458333333,0.555555556,0.75,1,1,0
31,927,0.458333333,0.555555556,0.75,0,1,0
31,928,0.479166667,0.555555556,0.75,0,0,0
31,929,0.479166667,0.777777778,0.75,1,0,0
31,930,0.458333333,0.555555556,0.75,1,1,0
31,931,0.385416667,0.555555556,0.75,1,1,0
31,932,0.395833333,0.722222222,0.75,0,0,0
31,933,0.40625,0.555555556,0.75,1,0,0
31,934,0.40625,0.555555556,0.75,1,0,0
31,935,0.4375,0.666666667,0.75,1,0,0
31,936,0.416666667,0.555555556,0.75,1,0,0
31,937,0.375,0.555555556,0.75,1,0,0
31,938,0.375,0.555555556,0.75,1,0,0
31,939,0.375,0.611111111,0.75,1,0,0
31,940,0.375,0.555555556,0.75,1,0,0
31,941,0.364583333,0.555555556,0.75,1,0,0
31,942,0.354166667,0.555555556,0.75,1,0,0
31,943,0.375,0.555555556,0.75,0,0,0
31,944,0.34375,0.555555556,0.75,0,0,0
31,945,0.333333333,0.555555556,0.75,1,0,0
31,946,0.4375,0.722222222,0.75,0,0,0
31,947,0.34375,0.555555556,0.75,0,0,0
31,948,0.34375,0.555555556,0.75,0,0,0
31,949,0.40625,0.722222222,0.75,1,0,0
31,950,0.34375,0.555555556,0.75,0,0,0
31,951,0.427083333,0.555555556,0.75,0,0,0
32,952,0.447916667,0.555555556,0.916666667,1,0,0
32,953,0.4375,0.583333333,0.916666667,1,0,0
32,954,0.4375,0.583333333,0.916666667,0,0,0
32,955,0.447916667,0.583333333,0.916666667,0,0,0
32,956,0.447916667,0.527777778,0.916666667,1,0,0
32,957,0.458333333,0.555555556,0.916666667,1,0,0
32,958,0.4375,0.555555556,0.916666667,0,0,0
32,959,0.4375,0.555555556,0.916666667,1,0,0
32,960,0.458333333,0.583333333,0.916666667,0,0,0
32,961,0.447916667,0.611111111,0.916666667,0,0,0
32,962,0.4375,0.583333333,0.916666667,0,0,0
32,963,0.447916667,0.472222222,0.916666667,1,0,0
32,964,0.458333333,0.5,0.916666667,0,0,0
32,965,0.4375,0.5,0.916666667,0,1,0
32,966,0.40625,0.527777778,0.916666667,1,0,0
32,967,0.40625,0.527777778,0.916666667,0,0,0
32,968,0.416666667,0.583333333,0.916666667,0,0,0
32,969,0.427083333,0.583333333,0.916666667,0,0,0
32,970,0.427083333,0.555555556,0.916666667,0,0,0
32,971,0.489583333,0.583333333,0.916666667,1,0,0
32,972,0.5,0.555555556,0.916666667,0,0,0
32,973,0.416666667,0.611111111,0.916666667,0,0,0
32,974,0.520833333,0.75,0.916666667,0,0,0
32,975,0.520833333,0.75,0.916666667,0,0,0
32,976,0.520833333,0.75,0.916666667,1,0,0
32,977,0.53125,0.805555556,0.916666667,0,0,0
32,978,0.552083333,0.694444444,0.916666667,1,0,0
32,979,0.552083333,0.75,0.916666667,0,0,0
32,980,0.552083333,0.75,0.916666667,0,0,0
32,981,0.427083333,0.527777778,0.916666667,0,1,0
32,982,0.427083333,0.527777778,0.916666667,0,1,0
32,983,0.416666667,0.638888889,0.916666667,0,0,0
32,984,0.416666667,0.583333333,0.916666667,0,0,0
32,985,0.416666667,0.5,0.916666667,0,0,0
32,986,0.510416667,0.722222222,0.916666667,0,0,0
32,987,0.5,0.666666667,0.916666667,1,0,0
32,988,0.479166667,0.777777778,0.916666667,1,0,0
32,989,0.395833333,0.694444444,0.916666667,1,0,0
32,990,0.40625,0.777777778,0.916666667,0,0,0
32,991,0.427083333,0.611111111,0.916666667,0,0,0
32,992,0.40625,0.5,0.916666667,1,0,0
32,993,0.395833333,0.5,0.916666667,0,0,0
32,994,0.416666667,0.666666667,0.916666667,0,0,0
32,995,0.416666667,0.555555556,0.916666667,0,0,0
32,996,0.416666667,0.527777778,0.916666667,0,0,0
32,997,0.416666667,0.583333333,0.916666667,0,0,0
32,998,0.416666667,0.555555556,0.916666667,0,0,0
32,999,0.395833333,0.555555556,0.916666667,1,0,0
32,1000,0.375,0.555555556,0.916666667,1,0,0
32,1001,0.385416667,0.5,0.916666667,1,0,0
32,1002,0.395833333,0.555555556,0.916666667,1,0,0
32,1003,0.40625,0.555555556,0.916666667,1,0,0
32,1004,0.375,0.555555556,0.916666667,0,0,0
32,1005,0.489583333,0.611111111,0.916666667,0,0,0
32,1006,0.458333333,0.555555556,0.916666667,0,1,0
32,1007,0.489583333,0.583333333,0.916666667,1,0,0
32,1008,0.447916667,0.666666667,0.916666667,0,0,0
32,1009,0.354166667,0.5,0.916666667,1,0,0
32,1010,0.354166667,0.5,0.916666667,0,0,0
32,1011,0.34375,0.555555556,0.916666667,1,0,0
32,1012,0.427083333,0.666666667,0.916666667,0,0,0
32,1013,0.46875,0.611111111,0.916666667,0,0,0
32,1014,0.447916667,0.694444444,0.916666667,0,0,0
32,1015,0.458333333,0.75,0.916666667,0,0,0
32,1016,0.375,0.472222222,0.916666667,0,0,0
32,1017,0.375,0.583333333,0.916666667,0,0,0
32,1018,0.375,0.472222222,0.916666667,0,0,0
32,1019,0.375,0.583333333,0.916666667,0,0,0
33,1020,0.34375,0.694444444,0,1,0,0
33,1021,0.395833333,0.777777778,0,0,1,0
33,1022,0.375,0.75,0,1,0,0
33,1023,0.364583333,0.833333333,0,0,1,0
33,1024,0.416666667,0.777777778,0,1,0,0
33,1025,0.395833333,0.777777778,0,1,0,0
33,1026,0.333333333,0.861111111,0,0,0,0
33,1027,0.354166667,0.722222222,0,0,0,0
33,1028,0.447916667,0.777777778,0,1,0,0
33,1029,0.375,0.777777778,0,1,0,0
33,1030,0.4375,0.777777778,0,0,1,0
33,1031,0.4375,0.777777778,0,1,0,0
33,1032,0.3125,0.75,0,0,0,0
33,1033,0.333333333,0.777777778,0,0,0,0
33,1034,0.354166667,0.777777778,0,1,0,0
33,1035,0.354166667,0.777777778,0,0,0,0
34,1036,0.375,0.888888889,0.541666667,0,0,0
34,1037,0.416666667,0.694444444,0.541666667,1,1,0
34,1038,0.385416667,0.638888889,0.541666667,1,0,0
34,1039,0.385416667,0.583333333,0.541666667,1,1,0
34,1040,0.416666667,0.75,0.541666667,0,0,0
34,1041,0.270833333,0.805555556,0.541666667,1,0,0
35,1042,0.354166667,0.833333333,0.625,0,0,1
35,1043,0.354166667,0.833333333,0.625,0,0,1
35,1044,0.364583333,0.833333333,0.625,0,0,1
35,1045,0.447916667,1,0.625,1,0,1
35,1046,0.34375,0.972222222,0.625,0,0,1
35,1047,0.354166667,0.944444444,0.625,0,0,1
35,1048,0.34375,0.916666667,0.625,0,0,1
35,1049,0.447916667,0.972222222,0.625,0,0,1
35,1050,0.510416667,0.944444444,0.625,0,0,1
35,1051,0.46875,0.944444444,0.625,0,1,1
35,1052,0.375,0.944444444,0.625,0,0,1
35,1053,0.354166667,0.944444444,0.625,0,0,1
35,1054,0.458333333,0.944444444,0.625,1,0,1
35,1055,0.5,0.972222222,0.625,0,1,1
35,1056,0.479166667,0.916666667,0.625,0,1,1
35,1057,0.375,0.888888889,0.625,0,0,1
35,1058,0.479166667,0.944444444,0.625,0,0,1
35,1059,0.375,0.888888889,0.625,1,0,1
35,1060,0.5,0.888888889,0.625,0,1,1
35,1061,0.375,0.888888889,0.625,0,0,1
35,1062,0.552083333,0.888888889,0.625,0,1,1
35,1063,0.53125,0.944444444,0.625,0,1,1
35,1064,0.364583333,0.888888889,0.625,1,0,1
35,1065,0.458333333,0.75,0.625,1,1,1
35,1066,0.395833333,0.888888889,0.625,0,0,1
35,1067,0.364583333,0.888888889,0.625,0,0,1
35,1068,0.46875,0.944444444,0.625,1,0,1
35,1069,0.364583333,0.916666667,0.625,0,0,1
35,1070,0.510416667,0.944444444,0.625,0,1,1
35,1071,0.354166667,0.944444444,0.625,0,0,1
35,1072,0.46875,0.944444444,0.625,0,1,1
35,1073,0.53125,0.944444444,0.625,0,1,1
35,1074,0.53125,0.944444444,0.625,0,1,1
35,1075,0.4375,0.944444444,0.625,0,0,1
35,1076,0.395833333,0.944444444,0.625,0,0,1
35,1077,0.375,0.944444444,0.625,0,0,1
35,1078,0.375,0.972222222,0.625,0,0,1
35,1079,0.4375,0.972222222,0.625,0,0,1
35,1080,0.46875,0.972222222,0.625,0,0,1
35,1081,0.520833333,0.944444444,0.625,0,1,1
35,1082,0.416666667,0.944444444,0.625,0,0,1
35,1083,0.364583333,0.944444444,0.625,0,0,1
35,1084,0.333333333,0.944444444,0.625,0,0,1
35,1085,0.364583333,0.888888889,0.625,0,0,1
35,1086,0.375,0.777777778,0.625,0,0,1
35,1087,0.427083333,0.916666667,0.625,0,0,1
35,1088,0.5,0.944444444,0.625,0,1,1
35,1089,0.385416667,0.777777778,0.625,0,0,1
35,1090,0.46875,0.944444444,0.625,0,0,1
35,1091,0.489583333,0.888888889,0.625,0,1,1
35,1092,0.395833333,0.944444444,0.625,0,0,1
35,1093,0.489583333,0.916666667,0.625,1,0,1
35,1094,0.489583333,0.861111111,0.625,1,0,1
35,1095,0.489583333,3.805555556,0.625,0,1,1
35,1096,0.510416667,0.916666667,0.625,1,0,1
35,1097,0.364583333,0.916666667,0.625,1,0,1
35,1098,0.333333333,0.75,0.625,0,0,1
35,1099,0.354166667,0.833333333,0.625,0,0,1
35,1100,0.354166667,0.833333333,0.625,0,0,1
35,1101,0.333333333,1,0.625,0,0,1
35,1102,0.416666667,1,0.625,0,0,1
35,1103,0.364583333,1,0.625,1,0,1
35,1104,0.458333333,1,0.625,1,0,1
35,1105,0.479166667,1,0.625,0,1,1
35,1106,0.416666667,1,0.625,0,0,1
35,1107,0.375,1,0.625,0,0,1
35,1108,0.375,1,0.625,0,0,1
35,1109,0.375,1,0.625,0,0,1
35,1110,0.4375,1,0.625,0,1,1
35,1111,0.427083333,1,0.625,0,0,1
35,1112,0.364583333,1,0.625,0,0,1
35,1113,0.46875,1,0.625,0,1,1
35,1114,0.395833333,1,0.625,0,0,1
35,1115,0.375,1,0.625,0,1,1
35,1116,0.427083333,1,0.625,0,1,1
35,1117,0.385416667,0.916666667,0.625,0,1,1
35,1118,0.354166667,0.916666667,0.625,0,0,1
35,1119,0.385416667,0.916666667,0.625,0,0,1
35,1120,0.354166667,0.916666667,0.625,0,0,1
35,1121,0.385416667,0.916666667,0.625,0,0,1
35,1122,0.354166667,0.916666667,0.625,0,0,1
35,1123,0.354166667,0.916666667,0.625,0,0,1
35,1124,0.416666667,0.972222222,0.625,1,0,1
35,1125,0.354166667,0.972222222,0.625,0,0,1
35,1126,0.354166667,0.972222222,0.625,0,0,1
35,1127,0.40625,0.972222222,0.625,1,0,1
35,1128,0.354166667,0.972222222,0.625,0,0,1
35,1129,0.395833333,0.916666667,0.625,0,0,1
35,1130,0.34375,0.916666667,0.625,0,0,1
35,1131,0.427083333,0.916666667,0.625,0,0,1
35,1132,0.34375,0.972222222,0.625,0,0,1
35,1133,0.447916667,0.972222222,0.625,0,0,1
35,1134,0.40625,0.972222222,0.625,0,0,1
35,1135,0.510416667,0.972222222,0.625,0,1,1
35,1136,0.34375,0.944444444,0.625,0,0,1
35,1137,0.385416667,0.972222222,0.625,0,0,1
35,1138,0.375,0.861111111,0.625,0,0,1
35,1139,0.333333333,0.916666667,0.625,0,0,1
35,1140,0.375,0.972222222,0.625,0,0,1
35,1141,0.385416667,0.944444444,0.625,0,0,1
35,1142,0.375,0.888888889,0.625,0,0,1
35,1143,0.40625,0.888888889,0.625,0,0,1
35,1144,0.46875,0.972222222,0.625,0,1,1
35,1145,0.385416667,0.888888889,0.625,0,0,1
35,1146,0.40625,0.833333333,0.625,0,0,1
35,1147,0.34375,0.972222222,0.625,0,0,1
35,1148,0.385416667,0.805555556,0.625,0,0,1
35,1149,0.34375,0.805555556,0.625,0,0,1
35,1150,0.520833333,0.972222222,0.625,0,1,1
35,1151,0.53125,0.805555556,0.625,0,1,1
35,1152,0.4375,0.972222222,0.625,1,0,1
35,1153,0.40625,0.972222222,0.625,0,0,1
35,1154,0.40625,0.972222222,0.625,1,0,1
35,1155,0.354166667,0.972222222,0.625,0,0,1
35,1156,0.416666667,0.944444444,0.625,0,0,1
35,1157,0.354166667,0.805555556,0.625,0,0,1
35,1158,0.354166667,0.805555556,0.625,0,0,1
35,1159,0.385416667,0.944444444,0.625,0,0,1
35,1160,0.46875,0.805555556,0.625,0,0,1
35,1161,0.40625,0.916666667,0.625,0,0,1
35,1162,0.354166667,0.916666667,0.625,0,0,1
35,1163,0.354166667,0.916666667,0.625,0,0,1
35,1164,0.375,0.888888889,0.625,0,0,1
35,1165,0.354166667,0.833333333,0.625,0,0,1
35,1166,0.354166667,0.805555556,0.625,0,0,1
35,1167,0.354166667,0.833333333,0.625,0,0,1
35,1168,0.354166667,0.833333333,0.625,0,0,1
35,1169,0.416666667,0.833333333,0.625,0,0,1
35,1170,0.416666667,0.861111111,0.625,0,0,1
35,1171,0.354166667,0.888888889,0.625,0,0,1
35,1172,0.520833333,0.888888889,0.625,1,1,1
35,1173,0.354166667,0.888888889,0.625,0,0,1
35,1174,0.34375,0.888888889,0.625,0,0,1
35,1175,0.34375,0.833333333,0.625,0,0,1
35,1176,0.34375,0.805555556,0.625,0,0,1
35,1177,0.34375,0.916666667,0.625,0,0,1
35,1178,0.40625,0.916666667,0.625,0,0,1
35,1179,0.375,0.777777778,0.625,0,0,1
35,1180,0.375,0.805555556,0.625,0,0,1
35,1181,0.375,0.805555556,0.625,0,0,1
35,1182,0.375,0.805555556,0.625,0,0,1
35,1183,0.385416667,0.916666667,0.625,0,0,1
35,1184,0.34375,0.916666667,0.625,0,0,1
35,1185,0.4375,0.972222222,0.625,0,0,1
35,1186,0.5,0.972222222,0.625,0,1,1
35,1187,0.458333333,0.805555556,0.625,0,0,1
35,1188,0.479166667,1,0.625,0,1,1
35,1189,0.354166667,0.944444444,0.625,0,0,1
35,1190,0.395833333,1,0.625,0,0,1
35,1191,0.5,1,0.625,0,0,1
35,1192,0.4375,1,0.625,0,0,1
35,1193,0.354166667,0.888888889,0.625,0,0,1
36,1194,0.520833333,0.833333333,0.916666667,0,1,1
36,1195,0.5,0.833333333,0.916666667,0,1,1
36,1196,0.5,0.833333333,0.916666667,0,1,1
36,1197,0.5,0.833333333,0.916666667,0,1,1
36,1198,0.489583333,0.777777778,0.916666667,0,1,1
36,1199,0.53125,0.805555556,0.916666667,0,1,1
36,1200,0.541666667,0.777777778,0.916666667,0,1,1
36,1201,0.520833333,0.805555556,0.916666667,0,1,1
36,1202,0.489583333,0.805555556,0.916666667,0,0,1
36,1203,0.572916667,0.777777778,0.916666667,0,0,1
36,1204,0.552083333,0.75,0.916666667,0,1,1
36,1205,0.46875,0.805555556,0.916666667,1,0,1
36,1206,0.46875,0.805555556,0.916666667,0,0,1
36,1207,0.46875,0.805555556,0.916666667,1,0,1
36,1208,0.46875,0.777777778,0.916666667,0,0,1
36,1209,0.46875,0.75,0.916666667,0,0,1
36,1210,0.458333333,0.777777778,0.916666667,0,0,1
36,1211,0.5625,0.777777778,0.916666667,1,1,1
36,1212,0.458333333,0.777777778,0.916666667,0,0,1
36,1213,0.552083333,0.777777778,0.916666667,0,0,1
36,1214,0.510416667,0.777777778,0.916666667,1,0,1
36,1215,0.541666667,0.805555556,0.916666667,0,0,1
36,1216,0.541666667,0.833333333,0.916666667,1,1,1
36,1217,0.46875,0.777777778,0.916666667,0,0,1
36,1218,0.479166667,0.805555556,0.916666667,0,0,1
36,1219,0.4375,0.805555556,0.916666667,0,0,1
36,1220,0.458333333,0.777777778,0.916666667,0,0,1
36,1221,0.447916667,0.805555556,0.916666667,0,0,1
37,1222,0.479166667,0.833333333,0.458333333,0,1,1
37,1223,0.458333333,0.777777778,0.458333333,0,1,1
37,1224,0.458333333,0.722222222,0.458333333,0,1,1
37,1225,0.458333333,0.75,0.458333333,0,0,1
37,1226,0.46875,0.777777778,0.458333333,1,1,1
37,1227,0.458333333,0.833333333,0.458333333,0,0,1
37,1228,0.458333333,0.833333333,0.458333333,0,0,1
37,1229,0.458333333,0.833333333,0.458333333,0,1,1
37,1230,0.46875,0.805555556,0.458333333,1,0,1
37,1231,0.447916667,0.805555556,0.458333333,0,1,1
37,1232,0.479166667,0.694444444,0.458333333,0,0,1
37,1233,0.458333333,0.833333333,0.458333333,0,1,1
37,1234,0.458333333,0.722222222,0.458333333,1,0,1
37,1235,0.447916667,0.666666667,0.458333333,0,1,1
37,1236,0.46875,0.666666667,0.458333333,0,1,1
37,1237,0.479166667,0.666666667,0.458333333,0,1,1
37,1238,0.458333333,0.666666667,0.458333333,1,0,1
37,1239,0.458333333,0.722222222,0.458333333,1,0,1
37,1240,0.458333333,0.722222222,0.458333333,0,1,1
37,1241,0.447916667,0.722222222,0.458333333,1,0,1
37,1242,0.447916667,0.805555556,0.458333333,0,1,1
37,1243,0.447916667,0.666666667,0.458333333,0,1,1
37,1244,0.46875,0.75,0.458333333,0,1,1
37,1245,0.479166667,0.75,0.458333333,0,1,1
38,1246,0.458333333,0.416666667,0.875,1,0,0
38,1247,0.416666667,0.416666667,0.875,1,0,0
38,1248,0.447916667,0.388888889,0.875,0,0,0
38,1249,0.447916667,0.388888889,0.875,0,0,0
38,1250,0.40625,0.416666667,0.875,0,0,0
38,1251,0.40625,0.361111111,0.875,0,0,0
38,1252,0.395833333,0.416666667,0.875,0,0,0
38,1253,0.416666667,0.416666667,0.875,0,0,0
38,1254,0.395833333,0.416666667,0.875,0,0,0
38,1255,0.427083333,0.416666667,0.875,0,0,0
38,1256,0.40625,0.5,0.875,0,1,0
38,1257,0.385416667,0.5,0.875,0,1,0
38,1258,0.427083333,0.555555556,0.875,1,0,0
38,1259,0.40625,0.555555556,0.875,0,1,0
38,1260,0.395833333,0.555555556,0.875,1,0,0
38,1261,0.395833333,0.555555556,0.875,1,0,0
38,1262,0.385416667,0.555555556,0.875,1,0,0
38,1263,0.375,0.555555556,0.875,1,0,0
38,1264,0.354166667,0.555555556,0.875,0,0,0
39,1265,0.302083333,0.583333333,0,1,0,0
39,1266,0.3125,0.583333333,0,1,0,0
39,1267,0.208333333,0.583333333,0,1,0,0
39,1268,0.197916667,0.583333333,0,1,0,0
39,1269,0.208333333,0.583333333,0,1,0,0
39,1270,0.1875,0.527777778,0,0,0,0
39,1271,0.208333333,0.527777778,0,0,0,0
39,1272,0.197916667,0.527777778,0,0,0,0
39,1273,0.25,0.527777778,0,1,0,0
39,1274,0.208333333,0.5,0,1,0,0
39,1275,0.3125,0.5,0,1,0,0
39,1276,0.3125,0.5,0,1,0,0
39,1277,0.229166667,0.5,0,1,0,0
39,1278,0.291666667,0.611111111,0,1,0,0
39,1279,0.21875,0.638888889,0,1,0,0
39,1280,0.197916667,0.611111111,0,0,1,0
39,1281,0.3125,0.611111111,0,1,0,0
39,1282,0.3125,0.611111111,0,1,0,0
39,1283,0.229166667,0.611111111,0,1,0,0
39,1284,0.21875,0.611111111,0,0,1,0
39,1285,0.302083333,0.611111111,0,1,0,0
39,1286,0.208333333,0.638888889,0,0,1,0
39,1287,0.208333333,0.638888889,0,1,0,0
39,1288,0.25,0.666666667,0,1,0,0
39,1289,0.208333333,0.666666667,0,0,1,0
39,1290,0.3125,0.666666667,0,0,0,0
39,1291,0.302083333,0.527777778,0,1,0,0
39,1292,0.197916667,0.527777778,0,1,0,0
39,1293,0.208333333,0.527777778,0,1,0,0
39,1294,0.197916667,0.527777778,0,0,0,0
39,1295,0.291666667,0.527777778,0,1,0,0
39,1296,0.197916667,0.527777778,0,0,1,0
39,1297,0.197916667,0.555555556,0,0,1,0
39,1298,0.197916667,0.555555556,0,1,0,0
39,1299,0.197916667,0.555555556,0,0,1,0
39,1300,0.270833333,0.555555556,0,0,0,0
39,1301,0.177083333,0.555555556,0,1,0,0
39,1302,0.208333333,0.527777778,0,1,0,0
39,1303,0.1875,0.527777778,0,0,1,0
39,1304,0.28125,0.527777778,0,1,0,0
39,1305,0.177083333,0.527777778,0,0,1,0
39,1306,0.177083333,0.527777778,0,0,0,0
40,1307,0.4375,0.611111111,0.291666667,0,1,1
40,1308,0.458333333,0.75,0.291666667,0,1,1
40,1309,0.479166667,0.611111111,0.291666667,1,0,1
40,1310,0.458333333,0.611111111,0.291666667,0,0,1
40,1311,0.46875,0.611111111,0.291666667,1,0,1
40,1312,0.46875,0.583333333,0.291666667,1,0,1
40,1313,0.479166667,0.583333333,0.291666667,0,1,1
40,1314,0.479166667,0.722222222,0.291666667,0,1,1
40,1315,0.447916667,0.722222222,0.291666667,0,1,1
40,1316,0.46875,0.722222222,0.291666667,0,1,1
40,1317,0.479166667,0.722222222,0.291666667,0,1,1
40,1318,0.510416667,0.722222222,0.291666667,0,1,1
40,1319,0.479166667,0.722222222,0.291666667,0,1,1
40,1320,0.479166667,0.722222222,0.291666667,0,1,1
40,1321,0.458333333,0.722222222,0.291666667,1,0,1
40,1322,0.458333333,0.722222222,0.291666667,1,0,1
40,1323,0.479166667,0.75,0.291666667,0,1,1
40,1324,0.447916667,0.75,0.291666667,1,0,1
40,1325,0.46875,0.75,0.291666667,0,1,1
40,1326,0.46875,0.75,0.291666667,0,1,1
40,1327,0.447916667,0.722222222,0.291666667,1,0,1
40,1328,0.479166667,0.722222222,0.291666667,1,0,1
40,1329,0.510416667,0.722222222,0.291666667,0,0,1
40,1330,0.479166667,0.722222222,0.291666667,0,1,1
40,1331,0.46875,0.722222222,0.291666667,0,1,1
40,1332,0.458333333,0.583333333,0.291666667,1,0,1
40,1333,0.5,0.722222222,0.291666667,0,1,1
40,1334,0.5,0.722222222,0.291666667,0,0,1
41,1335,0.40625,0.416666667,0.375,0,0,0
41,1336,0.40625,0.444444444,0.375,1,0,0
41,1337,0.40625,0.25,0.375,1,0,0
41,1338,0.40625,0.25,0.375,0,0,0
41,1339,0.40625,0.25,0.375,0,1,0
41,1340,0.40625,0.472222222,0.375,1,0,0
41,1341,0.40625,0.416666667,0.375,0,0,0
41,1342,0.40625,0.388888889,0.375,1,0,0
41,1343,0.40625,0.333333333,0.375,1,0,0
41,1344,0.40625,0.305555556,0.375,1,0,0
41,1345,0.40625,0.305555556,0.375,0,0,0
41,1346,0.40625,0.305555556,0.375,1,0,0
41,1347,0.40625,0.25,0.375,0,1,0
41,1348,0.40625,0.277777778,0.375,0,0,0
41,1349,0.40625,0.277777778,0.375,1,0,0
41,1350,0.40625,0.277777778,0.375,1,0,0
41,1351,0.395833333,0.277777778,0.375,1,1,0
41,1352,0.395833333,0.277777778,0.375,1,0,0
41,1353,0.395833333,0.277777778,0.375,0,0,0
41,1354,0.385416667,0.277777778,0.375,1,0,0
41,1355,0.385416667,0.277777778,0.375,0,0,0
41,1356,0.385416667,0.277777778,0.375,1,0,0
41,1357,0.395833333,0.277777778,0.375,0,1,0
41,1358,0.395833333,0.277777778,0.375,0,0,0
41,1359,0.395833333,0.277777778,0.375,0,1,0
41,1360,0.40625,0.277777778,0.375,1,0,0
41,1361,0.40625,0.277777778,0.375,0,1,0
41,1362,0.40625,0.277777778,0.375,1,0,0
41,1363,0.40625,0.277777778,0.375,1,0,0
41,1364,0.40625,0.277777778,0.375,0,0,0
41,1365,0.40625,0.277777778,0.375,1,0,0
41,1366,0.40625,0.277777778,0.375,1,0,0
41,1367,0.40625,0.277777778,0.375,0,0,0
41,1368,0.40625,0.277777778,0.375,1,0,0
41,1369,0.40625,0.277777778,0.375,1,0,0
41,1370,0.40625,0.277777778,0.375,0,0,0
41,1371,0.40625,0.277777778,0.375,0,0,0
41,1372,0.40625,0.277777778,0.375,0,0,0
41,1373,0.40625,0.277777778,0.375,1,0,0
41,1374,0.40625,0.277777778,0.375,0,1,0
41,1375,0.40625,0.277777778,0.375,0,1,0
41,1376,0.40625,0.277777778,0.375,1,0,0
41,1377,0.40625,0.277777778,0.375,0,1,0
41,1378,0.40625,0.277777778,0.375,1,0,0
41,1379,0.40625,0.25,0.375,1,0,0
41,1380,0.40625,0.25,0.375,0,1,0
41,1381,0.40625,0.25,0.375,1,0,0
41,1382,0.40625,0.25,0.375,1,0,0
41,1383,0.40625,0.25,0.375,0,0,0
41,1384,0.40625,0.25,0.375,0,0,0
41,1385,0.40625,0.25,0.375,0,0,0
41,1386,0.40625,0.25,0.375,0,0,0
41,1387,0.40625,0.222222222,0.375,1,0,0
41,1388,0.40625,0.222222222,0.375,0,0,0
41,1389,0.40625,0.222222222,0.375,1,0,0
41,1390,0.40625,0.222222222,0.375,1,0,0
41,1391,0.40625,0.222222222,0.375,1,0,0
41,1392,0.40625,0.222222222,0.375,0,0,0
41,1393,0.40625,0.222222222,0.375,0,0,0
41,1394,0.40625,0.222222222,0.375,0,0,0
41,1395,0.40625,0.222222222,0.375,0,0,0
41,1396,0.40625,0.222222222,0.375,0,0,0
41,1397,0.40625,0.222222222,0.375,1,0,0
41,1398,0.40625,0.222222222,0.375,1,0,0
41,1399,0.40625,0.222222222,0.375,0,0,0
41,1400,0.40625,0.222222222,0.375,0,1,0
41,1401,0.40625,0.222222222,0.375,0,0,0
41,1402,0.40625,0.222222222,0.375,1,0,0
41,1403,0.40625,0.222222222,0.375,1,0,0
41,1404,0.40625,0.222222222,0.375,0,0,0
41,1405,0.40625,0.222222222,0.375,0,0,0
41,1406,0.40625,0.222222222,0.375,0,0,0
41,1407,0.40625,0.222222222,0.375,0,0,0
41,1408,0.40625,0.222222222,0.375,1,0,0
41,1409,0.40625,0.222222222,0.375,1,0,0
41,1410,0.40625,0.222222222,0.375,0,1,0
41,1411,0.40625,0.222222222,0.375,1,0,0
41,1412,0.40625,0.222222222,0.375,1,0,0
41,1413,0.40625,0.222222222,0.375,1,0,0
41,1414,0.40625,0.222222222,0.375,0,0,0
41,1415,0.40625,0.222222222,0.375,0,0,0
41,1416,0.40625,0.222222222,0.375,0,0,0
41,1417,0.40625,0.222222222,0.375,0,1,0
41,1418,0.40625,0.222222222,0.375,0,0,0
41,1419,0.40625,0.222222222,0.375,0,0,0
41,1420,0.40625,0.222222222,0.375,1,0,0
41,1421,0.40625,0.222222222,0.375,0,0,0
41,1422,0.40625,0.222222222,0.375,0,0,0
41,1423,0.40625,0.222222222,0.375,0,0,0
41,1424,0.40625,0.25,0.375,0,0,0
42,1425,0.364583333,0.305555556,0.708333333,0,1,0
42,1426,0.322916667,0.277777778,0.708333333,0,0,0
42,1427,0.322916667,0.277777778,0.708333333,1,0,0
42,1428,0.3125,0.305555556,0.708333333,1,0,0
42,1429,0.3125,0.305555556,0.708333333,1,0,0
42,1430,0.322916667,0.305555556,0.708333333,1,0,0
42,1431,0.333333333,0.25,0.708333333,1,0,0
42,1432,0.3125,0.25,0.708333333,1,0,0
42,1433,0.3125,0.25,0.708333333,1,0,0
42,1434,0.3125,0.25,0.708333333,1,0,0
42,1435,0.354166667,0.25,0.708333333,1,0,0
42,1436,0.3125,0.277777778,0.708333333,1,0,0
42,1437,0.322916667,0.277777778,0.708333333,1,0,0
42,1438,0.322916667,0.277777778,0.708333333,1,0,0
42,1439,0.322916667,0.277777778,0.708333333,1,0,0
42,1440,0.364583333,0.277777778,0.708333333,0,1,0
42,1441,0.34375,0.277777778,0.708333333,1,0,0
42,1442,0.333333333,0.277777778,0.708333333,1,0,0
42,1443,0.34375,0.305555556,0.708333333,1,0,0
42,1444,0.385416667,0.305555556,0.708333333,0,1,0
42,1445,0.333333333,0.305555556,0.708333333,1,0,0
42,1446,0.375,0.305555556,0.708333333,1,0,0
42,1447,0.333333333,0.305555556,0.708333333,1,0,0
42,1448,0.333333333,0.305555556,0.708333333,1,0,0
42,1449,0.333333333,0.305555556,0.708333333,1,0,0
42,1450,0.333333333,0.305555556,0.708333333,1,0,0
42,1451,0.364583333,0.361111111,0.708333333,1,0,0
42,1452,0.364583333,0.305555556,0.708333333,1,0,0
42,1453,0.354166667,0.277777778,0.708333333,1,0,0
42,1454,0.322916667,0.277777778,0.708333333,0,0,0
42,1455,0.354166667,0.416666667,0.708333333,0,1,0
42,1456,0.291666667,0.416666667,0.708333333,0,1,0
42,1457,0.291666667,0.277777778,0.708333333,0,0,0
42,1458,0.34375,0.277777778,0.708333333,1,0,0
42,1459,0.302083333,0.277777778,0.708333333,0,1,0
42,1460,0.302083333,0.277777778,0.708333333,0,1,0
42,1461,0.291666667,0.25,0.708333333,1,0,0
42,1462,0.291666667,0.25,0.708333333,0,1,0
42,1463,0.302083333,0.444444444,0.708333333,1,0,0
42,1464,0.34375,0.444444444,0.708333333,1,0,0
42,1465,0.34375,0.305555556,0.708333333,0,1,0
42,1466,0.34375,0.305555556,0.708333333,1,0,0
42,1467,0.302083333,0.305555556,0.708333333,0,1,0
42,1468,0.302083333,0.305555556,0.708333333,1,0,0
42,1469,0.302083333,0.305555556,0.708333333,1,0,0
43,1470,0.520833333,0.722222222,0.75,0,1,0
43,1471,0.5,0.694444444,0.75,0,0,0
43,1472,0.520833333,0.694444444,0.75,1,0,0
43,1473,0.385416667,0.638888889,0.75,0,0,0
43,1474,0.479166667,0.666666667,0.75,0,1,0
43,1475,0.5625,0.75,0.75,0,1,0
43,1476,0.53125,0.722222222,0.75,1,0,0
43,1477,0.53125,0.861111111,0.75,1,0,0
43,1478,0.510416667,0.861111111,0.75,0,1,0
43,1479,0.479166667,0.75,0.75,0,0,0
43,1480,0.447916667,0.75,0.75,0,0,0
43,1481,0.479166667,0.833333333,0.75,0,0,0
43,1482,0.489583333,0.75,0.75,0,1,0
43,1483,0.40625,0.694444444,0.75,0,0,0
43,1484,0.458333333,0.694444444,0.75,0,1,0
43,1485,0.416666667,0.694444444,0.75,0,0,0
43,1486,0.40625,0.694444444,0.75,0,0,0
43,1487,0.572916667,0.805555556,0.75,0,0,0
44,1488,0.479166667,0.861111111,0.625,0,0,0
44,1489,0.458333333,0.833333333,0.625,1,0,0
44,1490,0.458333333,0.805555556,0.625,0,0,0
44,1491,0.458333333,0.805555556,0.625,0,1,0
44,1492,0.46875,0.805555556,0.625,0,0,0
44,1493,0.479166667,0.833333333,0.625,0,0,0
44,1494,0.479166667,0.833333333,0.625,0,0,0
44,1495,0.479166667,0.833333333,0.625,0,0,0
44,1496,0.46875,0.833333333,0.625,1,0,0
44,1497,0.46875,0.777777778,0.625,1,0,0
44,1498,0.489583333,0.75,0.625,0,1,0
44,1499,0.458333333,0.75,0.625,0,0,0
44,1500,0.385416667,0.75,0.625,0,0,0
44,1501,0.458333333,0.75,0.625,0,0,0
44,1502,0.416666667,0.777777778,0.625,0,0,0
44,1503,0.458333333,0.777777778,0.625,0,0,0
45,1504,0.427083333,0.694444444,0,1,0,1
45,1505,0.427083333,0.638888889,0,0,1,1
45,1506,0.427083333,0.638888889,0,0,1,1
45,1507,0.416666667,0.638888889,0,0,0,1
45,1508,0.40625,0.638888889,0,0,0,1
45,1509,0.40625,0.666666667,0,0,0,1
45,1510,0.395833333,0.666666667,0,1,0,1
45,1511,0.395833333,0.666666667,0,1,0,1
45,1512,0.375,0.777777778,0,1,0,1
45,1513,0.385416667,0.694444444,0,1,0,1
45,1514,0.40625,0.638888889,0,0,0,1
45,1515,0.40625,0.694444444,0,1,0,1
45,1516,0.395833333,0.777777778,0,1,0,1
45,1517,0.395833333,0.777777778,0,0,0,1
45,1518,0.385416667,0.777777778,0,0,0,1
45,1519,0.40625,0.666666667,0,0,0,1
45,1520,0.40625,0.777777778,0,1,0,1
45,1521,0.40625,0.666666667,0,0,0,1
45,1522,0.40625,0.666666667,0,1,0,1
45,1523,0.40625,0.666666667,0,1,0,1
45,1524,0.40625,0.666666667,0,0,0,1
45,1525,0.40625,0.666666667,0,1,0,1
45,1526,0.40625,0.666666667,0,1,0,1
45,1527,0.427083333,0.694444444,0,1,0,1
45,1528,0.427083333,0.666666667,0,0,0,1
45,1529,0.427083333,0.666666667,0,0,0,1
45,1530,0.427083333,0.666666667,0,0,0,1
45,1531,0.427083333,0.638888889,0,1,0,1
45,1532,0.4375,0.75,0,1,0,1
45,1533,0.40625,0.888888889,0,0,1,1
45,1534,0.395833333,0.694444444,0,0,0,1
45,1535,0.395833333,0.722222222,0,1,0,1
45,1536,0.40625,0.722222222,0,0,0,1
45,1537,0.395833333,0.722222222,0,1,0,1
45,1538,0.385416667,0.722222222,0,0,1,1
45,1539,0.385416667,0.722222222,0,0,0,1
45,1540,0.395833333,0.722222222,0,1,0,1
45,1541,0.395833333,0.722222222,0,0,1,1
45,1542,0.395833333,0.722222222,0,0,0,1
45,1543,0.395833333,0.722222222,0,0,1,1
45,1544,0.395833333,0.722222222,0,0,0,1
45,1545,0.395833333,0.722222222,0,1,0,1
45,1546,0.395833333,0.722222222,0,1,0,1
45,1547,0.40625,0.722222222,0,1,0,1
45,1548,0.395833333,0.75,0,0,0,1
45,1549,0.4375,0.777777778,0,1,0,1
45,1550,0.40625,0.694444444,0,0,0,1
45,1551,0.40625,0.694444444,0,0,0,1
45,1552,0.40625,0.694444444,0,0,0,1
45,1553,0.40625,0.666666667,0,1,0,1
45,1554,0.40625,0.694444444,0,0,0,1
45,1555,0.40625,0.694444444,0,1,0,1
45,1556,0.40625,0.694444444,0,0,0,1
45,1557,0.40625,0.694444444,0,0,0,1
45,1558,0.40625,0.722222222,0,0,1,1
45,1559,0.40625,0.722222222,0,1,0,1
45,1560,0.416666667,0.722222222,0,1,0,1
46,1561,0.3125,0.722222222,0.583333333,0,1,0
46,1562,0.28125,0.833333333,0.833333333,1,0,0
46,1563,0.1875,0.833333333,0.583333333,0,1,0
46,1564,0.197916667,0.861111111,0.583333333,1,0,0
46,1565,0.3125,0.638888889,0.583333333,1,0,0
46,1566,0.166666667,0.75,0.583333333,1,1,0
46,1567,0.40625,0.916666667,0.583333333,0,1,0
46,1568,0.385416667,0.916666667,0.583333333,0,1,0
46,1569,0.208333333,0.833333333,0.583333333,1,0,0
46,1570,0.28125,0.75,0.583333333,1,0,0
46,1571,0.270833333,0.75,0.583333333,0,1,0
46,1572,0.427083333,0.888888889,0.583333333,1,0,0
46,1573,0.1875,0.861111111,0.583333333,0,0,0
46,1574,0.125,0.75,0.583333333,0,0,0
47,1575,0.21875,0.888888889,0.583333333,1,0,0
47,1576,0.208333333,0.805555556,0.583333333,1,0,0
47,1577,0.208333333,0.611111111,0.583333333,1,0,0
47,1578,0.385416667,0.916666667,0.583333333,1,0,0
47,1579,0.25,0.944444444,0.583333333,1,0,0
47,1580,0.25,0.611111111,0.583333333,1,0,0
47,1581,0.260416667,0.916666667,0.583333333,1,0,0
47,1582,0.239583333,1,0.583333333,0,1,0
47,1583,0.239583333,0.638888889,0.583333333,0,1,0
47,1584,0.197916667,0.666666667,0.583333333,1,0,0
47,1585,0.21875,0.638888889,0.583333333,1,0,0
47,1586,0.197916667,1,0.583333333,1,0,0
47,1587,0.270833333,1,0.583333333,0,1,0
47,1588,0.239583333,0.694444444,0.583333333,1,0,0
47,1589,0.208333333,0.888888889,0.583333333,1,0,0
47,1590,0.229166667,0.666666667,0.583333333,0,0,0
47,1591,0.1875,0.666666667,0.583333333,1,0,0
47,1592,0.197916667,0.666666667,0.583333333,1,0,0
48,1593,0.447916667,1,0.666666667,1,0,0
48,1594,0.53125,1,0.666666667,0,0,0
48,1595,0.479166667,0.944444444,0.666666667,0,0,0
48,1596,0.46875,1,0.666666667,0,1,0
48,1597,0.5,0.972222222,0.666666667,0,0,0
48,1598,0.395833333,0.944444444,0.666666667,0,0,0
48,1599,0.489583333,0.972222222,0.666666667,0,1,0
48,1600,0.427083333,0.972222222,0.666666667,0,0,0
48,1601,0.5,0.833333333,0.666666667,1,0,0
48,1602,0.489583333,0.833333333,0.666666667,0,1,0
48,1603,0.520833333,0.972222222,0.666666667,1,0,0
48,1604,0.395833333,1,0.666666667,0,0,0
48,1605,0.46875,0.833333333,0.666666667,0,1,0
48,1606,0.46875,0.972222222,0.666666667,0,1,0
48,1607,0.510416667,0.805555556,0.666666667,0,1,0
48,1608,0.479166667,0.805555556,0.666666667,0,1,0
48,1609,0.427083333,1,0.666666667,0,1,0
48,1610,0.427083333,0.916666667,0.666666667,0,0,0
48,1611,0.489583333,0.972222222,0.666666667,0,0,0
48,1612,0.458333333,0.833333333,0.666666667,0,1,0
48,1613,0.4375,0.833333333,0.666666667,1,0,0
48,1614,0.510416667,1,0.666666667,0,1,0
48,1615,0.489583333,0.944444444,0.666666667,1,0,0
48,1616,0.354166667,0.888888889,0.666666667,0,0,0
48,1617,0.489583333,0.888888889,0.666666667,0,1,0
48,1618,0.489583333,0.944444444,0.666666667,0,1,0
48,1619,0.4375,0.944444444,0.666666667,0,0,0
48,1620,0.427083333,0.833333333,0.666666667,0,1,0
48,1621,0.46875,0.944444444,0.666666667,1,0,0
48,1622,0.479166667,0.833333333,0.666666667,0,1,0
48,1623,0.510416667,0.944444444,0.666666667,0,1,0
48,1624,0.489583333,0.888888889,0.666666667,1,0,0
48,1625,0.479166667,0.805555556,0.666666667,1,0,0
48,1626,0.520833333,0.888888889,0.666666667,0,0,0
48,1627,0.4375,0.888888889,0.666666667,0,0,0
48,1628,0.447916667,0.777777778,0.666666667,1,0,0
48,1629,0.364583333,0.777777778,0.666666667,0,1,0
48,1630,0.46875,0.805555556,0.666666667,0,1,0
48,1631,0.489583333,0.777777778,0.666666667,1,0,0
48,1632,0.46875,0.777777778,0.666666667,1,0,0
48,1633,0.46875,0.972222222,0.666666667,0,1,0
48,1634,0.520833333,0.805555556,0.666666667,1,1,0
48,1635,0.46875,0.805555556,0.666666667,0,1,0
48,1636,0.416666667,0.888888889,0.666666667,1,0,0
48,1637,0.5,0.805555556,0.666666667,1,0,0
48,1638,0.489583333,0.888888889,0.666666667,1,0,0
48,1639,0.489583333,0.805555556,0.666666667,0,0,0
48,1640,0.395833333,0.805555556,0.666666667,0,1,0
48,1641,0.458333333,0.805555556,0.666666667,0,1,0
48,1642,0.447916667,0.805555556,0.666666667,0,0,0
48,1643,0.40625,0.833333333,0.666666667,0,0,0
48,1644,0.40625,0.888888889,0.666666667,0,0,0
48,1645,0.458333333,0.805555556,0.666666667,1,0,0
48,1646,0.427083333,0.972222222,0.666666667,1,0,0
49,1647,0.458333333,0.972222222,0.666666667,0,1,0
49,1648,0.416666667,0.944444444,0.666666667,0,0,0
49,1649,0.489583333,0.75,0.666666667,0,1,0
49,1650,0.458333333,0.805555556,0.666666667,1,0,0
49,1651,0.5,0.916666667,0.666666667,1,0,0
49,1652,0.34375,0.944444444,0.666666667,0,0,0
49,1653,0.4375,0.777777778,0.666666667,0,1,0
49,1654,0.427083333,0.916666667,0.666666667,1,0,0
49,1655,0.489583333,0.75,0.666666667,1,0,0
49,1656,0.479166667,0.75,0.666666667,1,0,0
49,1657,0.385416667,0.944444444,0.666666667,0,1,0
49,1658,0.395833333,0.861111111,0.666666667,0,0,0
49,1659,0.46875,0.916666667,0.666666667,0,0,0
49,1660,0.416666667,0.777777778,0.666666667,0,1,0
49,1661,0.40625,0.75,0.666666667,0,1,0
49,1662,0.489583333,0.916666667,0.666666667,0,1,0
49,1663,0.46875,0.805555556,0.666666667,0,1,0
49,1664,0.416666667,0.888888889,0.666666667,0,0,0
49,1665,0.416666667,0.777777778,0.666666667,1,0,0
49,1666,0.427083333,0.833333333,0.666666667,0,0,0
49,1667,0.447916667,0.916666667,0.666666667,0,1,0
49,1668,0.447916667,0.805555556,0.666666667,1,0,0
49,1669,0.447916667,0.916666667,0.666666667,0,1,0
49,1670,0.447916667,0.861111111,0.666666667,0,0,0
49,1671,0.416666667,0.777777778,0.666666667,0,1,0
49,1672,0.489583333,0.888888889,0.666666667,1,0,0
49,1673,0.40625,0.805555556,0.666666667,0,1,0
49,1674,0.447916667,0.777777778,0.666666667,0,1,0
49,1675,0.479166667,0.777777778,0.666666667,0,1,0
49,1676,0.416666667,0.777777778,0.666666667,1,0,0
49,1677,0.395833333,0.861111111,0.666666667,0,0,0
50,1678,0.5,0.972222222,0.75,0,0,1
50,1679,0.53125,0.944444444,0.75,0,0,1
50,1680,0.520833333,0.944444444,0.75,1,1,1
50,1681,0.479166667,0.972222222,0.75,0,0,1
50,1682,0.427083333,0.944444444,0.75,0,0,1
50,1683,0.458333333,0.944444444,0.75,0,0,1
50,1684,0.395833333,0.722222222,0.75,0,0,1
50,1685,0.416666667,0.833333333,0.75,0,0,1
50,1686,0.375,0.861111111,0.75,0,0,1
50,1687,0.375,0.888888889,0.75,1,0,1
50,1688,0.416666667,0.916666667,0.75,0,0,1
50,1689,0.375,0.944444444,0.75,0,1,1
50,1690,0.395833333,0.972222222,0.75,0,0,1
50,1691,0.458333333,0.972222222,0.75,0,1,1
50,1692,0.510416667,0.972222222,0.75,0,0,1
50,1693,0.40625,0.777777778,0.75,1,0,1
50,1694,0.4375,0.861111111,0.75,0,0,1
50,1695,0.479166667,0.972222222,0.75,0,1,1
50,1696,0.447916667,0.916666667,0.75,0,0,1
50,1697,0.458333333,0.833333333,0.75,0,0,1
50,1698,0.416666667,0.833333333,0.75,1,0,1
50,1699,0.395833333,1,0.75,0,0,1
50,1700,0.395833333,0.805555556,0.75,1,1,1
50,1701,0.375,0.833333333,0.75,1,0,1
50,1702,0.416666667,0.833333333,0.75,0,0,1
50,1703,0.447916667,0.972222222,0.75,0,0,1
50,1704,0.510416667,0.805555556,0.75,0,0,1
50,1705,0.34375,0.916666667,0.75,0,0,1
50,1706,0.458333333,0.944444444,0.75,0,1,1
50,1707,0.447916667,0.888888889,0.75,0,1,1
50,1708,0.416666667,0.722222222,0.75,0,1,1
50,1709,0.375,0.75,0.75,0,0,1
50,1710,0.40625,0.777777778,0.75,0,0,1
50,1711,0.479166667,0.972222222,0.75,0,0,1
50,1712,0.375,0.75,0.75,0,0,1
50,1713,0.4375,0.805555556,0.75,1,1,1
50,1714,0.479166667,0.833333333,0.75,0,0,1
50,1715,0.5,0.944444444,0.75,0,1,1
50,1716,0.416666667,0.916666667,0.75,0,1,1
50,1717,0.552083333,1,0.75,0,0,1
50,1718,0.458333333,0.916666667,0.75,0,0,1
50,1719,0.4375,0.833333333,0.75,0,0,1
50,1720,0.416666667,0.833333333,0.75,0,0,1
50,1721,0.479166667,0.805555556,0.75,0,0,1
50,1722,0.385416667,0.833333333,0.75,0,0,1
50,1723,0.364583333,0.833333333,0.75,0,1,1
50,1724,0.458333333,0.833333333,0.75,1,0,1
50,1725,0.385416667,0.805555556,0.75,0,0,1
50,1726,0.34375,0.777777778,0.75,0,0,1
50,1727,0.364583333,0.916666667,0.75,0,1,1
50,1728,0.510416667,1,0.75,0,1,1
50,1729,0.354166667,0.944444444,0.75,1,0,1
50,1730,0.333333333,0.944444444,0.75,1,0,1
50,1731,0.489583333,1,0.75,0,0,1
50,1732,0.364583333,0.916666667,0.75,0,0,1
50,1733,0.395833333,0.944444444,0.75,1,0,1
50,1734,0.395833333,0.888888889,0.75,0,0,1
50,1735,0.354166667,0.805555556,0.75,0,0,1
50,1736,0.34375,0.805555556,0.75,0,0,1
50,1737,0.479166667,0.916666667,0.75,1,1,1
50,1738,0.354166667,0.805555556,0.75,0,0,1
50,1739,0.4375,0.75,0.75,1,1,1
50,1740,0.385416667,0.722222222,0.75,1,0,1
50,1741,0.427083333,0.777777778,0.75,1,0,1
50,1742,0.4375,0.916666667,0.75,0,0,1
50,1743,0.447916667,0.777777778,0.75,0,0,1
50,1744,0.458333333,0.916666667,0.75,0,0,1
50,1745,0.333333333,0.777777778,0.75,0,1,1
50,1746,0.333333333,0.805555556,0.75,0,0,1
50,1747,0.333333333,0.805555556,0.75,0,0,1
50,1748,0.385416667,0.861111111,0.75,1,0,1
50,1749,0.458333333,0.944444444,0.75,0,0,1
50,1750,0.541666667,0.972222222,0.75,0,1,1
50,1751,0.520833333,0.944444444,0.75,0,0,1
50,1752,0.458333333,0.972222222,0.75,0,0,1
50,1753,0.458333333,0.805555556,0.75,0,0,1
50,1754,0.427083333,0.833333333,0.75,0,0,1
50,1755,0.427083333,0.833333333,0.75,0,0,1
50,1756,0.427083333,0.777777778,0.75,0,0,0
51,1757,0.40625,0.666666667,0.875,1,0,0
51,1758,0.40625,0.638888889,0.875,1,0,0
51,1759,0.40625,0.638888889,0.875,1,0,0
51,1760,0.40625,0.638888889,0.875,1,1,0
51,1761,0.395833333,0.638888889,0.875,0,0,0
51,1762,0.375,0.611111111,0.875,1,0,0
51,1763,0.375,0.583333333,0.875,1,0,0
51,1764,0.385416667,0.611111111,0.875,1,0,0
51,1765,0.395833333,0.555555556,0.875,1,1,0
51,1766,0.40625,0.611111111,0.875,0,0,0
51,1767,0.416666667,0.611111111,0.875,0,0,0
51,1768,0.40625,0.611111111,0.875,0,0,0
51,1769,0.395833333,0.611111111,0.875,0,0,0
51,1770,0.395833333,0.638888889,0.875,0,1,0
51,1771,0.395833333,0.583333333,0.875,1,1,0
51,1772,0.416666667,0.638888889,0.875,0,0,0
51,1773,0.416666667,0.638888889,0.875,0,0,0
51,1774,0.40625,0.666666667,0.875,1,0,0
51,1775,0.40625,0.666666667,0.875,1,0,0
51,1776,0.395833333,0.611111111,0.875,1,1,0
51,1777,0.395833333,0.666666667,0.875,1,0,0
51,1778,0.40625,0.611111111,0.875,1,0,0
51,1779,0.4375,0.583333333,0.875,1,0,0
51,1780,0.4375,0.611111111,0.875,1,0,0
51,1781,0.4375,0.611111111,0.875,1,0,0
51,1782,0.416666667,0.611111111,0.875,1,0,0
51,1783,0.4375,0.638888889,0.875,1,0,0
51,1784,0.427083333,0.583333333,0.875,0,0,0
51,1785,0.4375,0.666666667,0.875,0,0,0
51,1786,0.40625,0.638888889,0.875,0,0,0
51,1787,0.40625,0.666666667,0.875,1,0,0
51,1788,0.4375,0.666666667,0.875,0,0,0
51,1789,0.395833333,0.666666667,0.875,0,0,0
51,1790,0.395833333,0.638888889,0.875,1,1,0
51,1791,0.395833333,0.638888889,0.875,1,0,0
51,1792,0.395833333,0.638888889,0.875,0,0,0
52,1793,0.385416667,0.75,0.25,0,0,0
52,1794,0.416666667,0.722222222,0.25,0,1,0
52,1795,0.395833333,0.638888889,0.25,1,0,0
52,1796,0.395833333,0.638888889,0.25,0,1,0
52,1797,0.40625,0.666666667,0.25,0,0,0
52,1798,0.354166667,0.638888889,0.25,0,1,0
52,1799,0.354166667,0.666666667,0.25,0,0,0
52,1800,0.46875,0.805555556,0.25,1,0,0
52,1801,0.458333333,0.722222222,0.25,0,1,0
52,1802,0.34375,0.666666667,0.25,0,0,0
53,1803,0.53125,0.805555556,0.291666667,0,0,0
53,1804,0.520833333,0.75,0.291666667,0,1,0
53,1805,0.53125,0.805555556,0.291666667,0,1,0
53,1806,0.552083333,0.694444444,0.291666667,0,1,0
53,1807,0.53125,0.694444444,0.291666667,0,0,0
53,1808,0.541666667,0.75,0.291666667,0,1,0
53,1809,0.479166667,0.75,0.291666667,1,0,0
53,1810,0.5,0.75,0.291666667,0,1,0
53,1811,0.552083333,0.75,0.291666667,0,1,0
53,1812,0.520833333,0.75,0.291666667,0,1,0
53,1813,0.520833333,0.75,0.291666667,1,0,0
53,1814,0.510416667,0.916666667,0.291666667,0,1,0
53,1815,0.552083333,0.777777778,0.291666667,0,1,0
53,1816,0.552083333,0.861111111,0.291666667,0,0,0
54,1817,0.197916667,0.833333333,0.291666667,0,0,0
54,1818,0.114583333,0.638888889,0.291666667,0,0,0
54,1819,0.083333333,0.638888889,0.291666667,0,0,0
54,1820,0.083333333,0.611111111,0.291666667,1,0,0
54,1821,0.083333333,0.583333333,0.291666667,1,0,0
54,1822,0.083333333,0.555555556,0.291666667,0,0,0
54,1823,0.083333333,0.555555556,0.291666667,0,0,0
54,1824,0.083333333,0.527777778,0.291666667,0,0,0
55,1825,0.354166667,0.833333333,0.916666667,0,1,1
55,1826,0.354166667,0.694444444,0.916666667,1,0,1
55,1827,0.364583333,0.777777778,0.916666667,0,1,1
55,1828,0.354166667,0.777777778,0.916666667,0,0,1
55,1829,0.354166667,0.694444444,0.916666667,0,1,1
55,1830,0.354166667,0.694444444,0.916666667,0,1,1
55,1831,0.364583333,0.583333333,0.916666667,0,1,1
56,1832,0.1875,0.694444444,0,1,0,0
56,1833,0.166666667,0.694444444,0,1,0,0
56,1834,0.197916667,0.722222222,0,1,0,0
56,1835,0.1875,0.722222222,0,1,0,0
56,1836,0.1875,0.638888889,0,1,0,0
56,1837,0.177083333,0.638888889,0,1,0,0
56,1838,0.208333333,0.666666667,0,1,0,0
56,1839,0.21875,0.638888889,0,1,0,0
56,1840,0.239583333,0.611111111,0,0,0,0
56,1841,0.229166667,0.555555556,0,1,0,0
56,1842,0.229166667,0.555555556,0,1,0,0
56,1843,0.166666667,0.555555556,0,1,0,0
57,1844,0.552083333,0.944444444,0.083333333,0,1,0
57,1845,0.541666667,0.916666667,0.083333333,0,1,0
57,1846,0.5,0.861111111,0.083333333,0,1,0
57,1847,0.520833333,0.916666667,0.083333333,1,0,0
57,1848,0.489583333,0.777777778,0.083333333,0,1,0
57,1849,0.5,0.777777778,0.083333333,0,1,0
57,1850,0.5,0.944444444,0.083333333,0,1,0
58,1851,0.270833333,0.694444444,0.25,1,0,0
58,1852,0.333333333,0.694444444,0.25,1,0,0
58,1853,0.25,0.722222222,0.25,1,0,0
58,1854,0.208333333,0.555555556,0.25,1,0,0
58,1855,0.21875,0.777777778,0.25,1,0,0
58,1856,0.354166667,0.722222222,0.25,1,0,0
58,1857,0.239583333,0.694444444,0.25,0,1,0
58,1858,0.21875,0.722222222,0.25,0,0,0
59,1859,0.427083333,0.777777778,0.208333333,1,0,0
59,1860,0.3125,0.611111111,0.208333333,1,0,0
59,1861,0.302083333,0.666666667,0.208333333,0,0,0
59,1862,0.354166667,0.611111111,0.208333333,1,0,0
59,1863,0.46875,0.694444444,0.208333333,0,1,0
59,1864,0.479166667,0.694444444,0.208333333,0,1,0
59,1865,0.416666667,0.694444444,0.208333333,0,1,0
59,1866,0.458333333,0.75,0.208333333,0,1,0
59,1867,0.46875,0.75,0.208333333,0,1,0
59,1868,0.458333333,0.722222222,0.208333333,0,1,0
59,1869,0.375,0.638888889,0.208333333,1,0,0
59,1870,0.40625,0.777777778,0.208333333,0,1,0
59,1871,0.322916667,0.583333333,0.208333333,1,0,0
59,1872,0.395833333,0.611111111,0.208333333,1,0,0
60,1873,0.354166667,0.833333333,0.208333333,1,0,0
60,1874,0.354166667,0.75,0.208333333,1,0,0
60,1875,0.364583333,0.777777778,0.208333333,1,0,0
60,1876,0.385416667,0.777777778,0.208333333,0,1,0
60,1877,0.354166667,0.805555556,0.208333333,1,0,0
60,1878,0.385416667,0.805555556,0.208333333,0,1,0
60,1879,0.375,0.75,0.208333333,1,0,0
61,1880,0.21875,0.694444444,0.041666667,1,0,0
61,1881,0.260416667,0.75,0.041666667,1,0,0
61,1882,0.229166667,0.666666667,0.041666667,1,0,0
61,1883,0.270833333,0.638888889,0.041666667,1,0,0
61,1884,0.229166667,0.638888889,0.041666667,1,0,0
61,1885,0.322916667,0.722222222,0.041666667,0,0,0
61,1886,0.354166667,0.833333333,0.041666667,0,1,0
61,1887,0.270833333,0.611111111,0.041666667,0,1,0
61,1888,0.3125,0.666666667,0.041666667,0,1,0
61,1889,0.260416667,0.555555556,0.041666667,0,1,0
61,1890,0.364583333,0.666666667,0.041666667,1,0,0
61,1891,0.291666667,0.722222222,0.041666667,1,0,0
61,1892,0.291666667,0.722222222,0.041666667,1,0,0
61,1893,0.291666667,0.722222222,0.041666667,1,0,0
61,1894,0.302083333,0.666666667,0.041666667,1,0,0
62,1895,0.552083333,0.527777778,0.416666667,0,0,0
62,1896,0.385416667,0.555555556,0.416666667,0,0,0
62,1897,0.46875,0.583333333,0.416666667,0,0,0
62,1898,0.416666667,0.5,0.416666667,1,0,0
62,1899,0.458333333,0.527777778,0.416666667,1,0,0
62,1900,0.520833333,0.527777778,0.416666667,1,0,0
63,1901,0.375,0.555555556,0.375,1,0,0
63,1902,0.40625,0.722222222,0.375,0,1,0
63,1903,0.322916667,0.583333333,0.375,1,0,0
63,1904,0.364583333,0.583333333,0.375,0,0,0
63,1905,0.385416667,0.527777778,0.375,1,0,0
RUN;
ods graphics on / reset=all;
PROC FORMAT;
	Value differenceinrating
	0 = "No"
	1 = "Yes"
	;
RUN;
PROC FORMAT;
	Value FinalRecommendation
	0 = "Weak"
	1 = "Strong"
	;
RUN;
PROC FORMAT;
	Value GradeSystem
	0 = "Other"
	1 = "GRADE"
	;
RUN;
data DataForAnalysis;
SET DataForAnalysis;
	if rigour =0 then do;
		Rigour_L = log(0.01);
		end;
	else do;
		Rigour_L = log(rigour);
		end;
	if clarity =0 then do;
		Clarity_L = log(0.01);
		end;
	else do;
		Clarity_L = log(clarity);
		end;
	if independence =0 then do;
		Independence_L = log(0.01);
		end;
	else do;
		Independence_L = log(independence);
		end;	 
RUN;
TITLE 'Summary measures';
PROC UNIVARIATE data = DataForAnalysis cipctldf;
	var rigour clarity independence;
RUN;
PROC SGPLOT DATA = DataForAnalysis;
	TITLE 'Histogram: Rigour';
	histogram rigour;
	density rigour;
RUN;
PROC SGPLOT DATA = DataForAnalysis;
	TITLE 'Histogram: Clarity';
	histogram clarity;
	density clarity;
RUN;
PROC SGPLOT DATA = DataForAnalysis;
	TITLE 'Histogram: Independence';
	histogram independence;
	density independence;
RUN;
PROC SGPLOT DATA = DataForAnalysis;
	TITLE 'Histogram: Log(Rigour)';
	histogram rigour_L;
	density rigour_L;
RUN;
PROC SGPLOT DATA = DataForAnalysis;
	TITLE 'Histogram: Log(Clarity)';
	histogram clarity_L;
	density clarity_L;
RUN;
PROC SGPLOT DATA = DataForAnalysis;
	TITLE 'Histogram: Log(Independence)';
	histogram independence_L;
	density independence_L;
RUN;
PROC SGPLOT DATA = DataForAnalysis;
	TITLE 'Box-plot: Rigour';
	Vbox rigour;
	yaxis label = "Score";
RUN;
PROC SGPLOT DATA = DataForAnalysis;
	TITLE 'Box-plot: Clarity';
	Vbox clarity;
	yaxis label = "Score";
RUN;
PROC SGPLOT DATA = DataForAnalysis;
	TITLE 'Box-plot: Independence';
	Vbox independence;
	yaxis label = "Score";
RUN;
PROC SGPLOT DATA = DataForAnalysis;
	TITLE 'Box-plot: Log(Rigour)';
	Vbox rigour_L;
	yaxis label = "Log Score";
RUN;
PROC SGPLOT DATA = DataForAnalysis;
	TITLE 'Box-plot: Log(Clarity)';
	Vbox clarity_L;
	yaxis label = "Log Score";
RUN;
PROC SGPLOT DATA = DataForAnalysis;
	TITLE 'Box-plot: Log(Independence)';
	Vbox independence_L;
	yaxis label = "Log Score";
RUN;
TITLE 'Correlation';
PROC corr data=DataForAnalysis pearson spearman; 
	var rigour clarity independence;
RUN;
ods graphics on / reset=all;
TITLE 'MODEL A: ALL VARIABLES - FIXED-EFFECTS ONLY';
ods output ParameterEstimates=orciA;
PROC GLIMMIX DATA=DataForAnalysis METHOD=LAPLACE NOCLPRINT plots=all;
	FORMAT differenceinrating differenceinrating.;
	FORMAT FinalRecommendation FinalRecommendation.;
	FORMAT GradeSystem GradeSystem.;
	CLASS differenceinrating(ref="No") guidelineid	FinalRecommendation(ref="Weak")	GradeSystem(ref="Other");
	MODEL differenceinrating = rigour clarity independence	FinalRecommendation	GradeSystem/CL DIST=BINARY LINK=LOGIT SOLUTION;
	COVTEST /WALD;
	output out=glmmout pred=xbeta pred(ilink)=predprob; 
RUN;
data orciA;set orciA;
if estimate=0 then delete;
effect=upcase(effect);
if effect="INTERCEPT" then delete;
oddsratio=exp(estimate);
lowerci=exp(lower);
upperci=exp(upper);
RUN;
proc logistic data=glmmout;
	FORMAT differenceinrating differenceinrating.;
	model differenceinrating(ref="No") = / nofit; 
	roc "GLIMMIX model" pred=predprob;
RUN;
title "MODEL A (ALL VARIABLES - FIXED-EFFECTS ONLY): Forest Plots";
ods graphics on / width=7in height=3in;
proc sgplot data=orciA;
 scatter x=oddsratio y=effect / xerrorlower=lowerci
	xerrorupper=upperci
	markerattrs=(symbol=DiamondFilled size=8);
 refline 1 / axis=x;
 xaxis label="Odds Ratio and 95% CI " min=0.001 max=1000
	TYPE=LOG LOGSTYLE=LOGEXPAND LOGBASE=10;
 yaxis display=(NOLABEL);
run;
ods graphics on / reset=all;
TITLE 'MODEL B: ALL VARIABLES - HIERARCHICAL LOGISTIC REGRESSION';
ods output ParameterEstimates=orciB;
PROC GLIMMIX DATA=DataForAnalysis METHOD=LAPLACE NOCLPRINT plots=all;
	FORMAT differenceinrating differenceinrating.;
	FORMAT FinalRecommendation FinalRecommendation.;
	FORMAT GradeSystem GradeSystem.;
	CLASS differenceinrating(ref="No") guidelineid	FinalRecommendation(ref="Weak")	GradeSystem(ref="Other");
	MODEL differenceinrating = rigour clarity independence	FinalRecommendation	GradeSystem/CL DIST=BINARY LINK=LOGIT SOLUTION;
	RANDOM INTERCEPT / SUBJECT=guidelineid S CL TYPE=VC;
	COVTEST /WALD;
	output out=glmmout pred=xbeta pred(ilink)=predprob; 
RUN;
proc logistic data=glmmout;
	FORMAT differenceinrating differenceinrating.;
	model differenceinrating(ref="No") = / nofit; 
	roc "GLIMMIX model" pred=predprob;
RUN;
data orciB;set orciB;
if estimate=0 then delete;
effect=upcase(effect);
if effect="INTERCEPT" then delete;
oddsratio=exp(estimate);
lowerci=exp(lower);
upperci=exp(upper);
RUN;
title "MODEL B (ALL VARIABLES - HIERARCHICAL LOGISTIC REGRESSION): Forest Plots";
ods graphics on / width=7in height=3in;
proc sgplot data=orciB;
 scatter x=oddsratio y=effect / xerrorlower=lowerci
	xerrorupper=upperci
	markerattrs=(symbol=DiamondFilled size=8);
 refline 1 / axis=x;
 xaxis label="Odds Ratio and 95% CI " min=0.001 max=1000
	TYPE=LOG LOGSTYLE=LOGEXPAND LOGBASE=10;
 yaxis display=(NOLABEL);
run;
ods graphics on / reset=all;
TITLE 'MODEL C: RIGOUR AND STRENGTH OF RECOMMENDATION ONLY - FIXED-EFFECTS ONLY';
ods output ParameterEstimates=orciC;
PROC GLIMMIX DATA=DataForAnalysis METHOD=LAPLACE NOCLPRINT plots=all;
	FORMAT differenceinrating differenceinrating.;
	FORMAT FinalRecommendation FinalRecommendation.;
	CLASS differenceinrating(ref="No") guidelineid	FinalRecommendation(ref="Weak");
	MODEL differenceinrating = rigour	FinalRecommendation/CL DIST=BINARY LINK=LOGIT SOLUTION;
	COVTEST /WALD;
	output out=glmmout pred=xbeta pred(ilink)=predprob; 
RUN;
proc logistic data=glmmout;
	FORMAT differenceinrating differenceinrating.;
	model differenceinrating(ref="No") = / nofit; 
	roc "GLIMMIX model" pred=predprob;
RUN;
data orciC;set orciC;
if estimate=0 then delete;
effect=upcase(effect);
if effect="INTERCEPT" then delete;
oddsratio=exp(estimate);
lowerci=exp(lower);
upperci=exp(upper);
RUN;
title "MODEL C (RIGOUR AND STRENGTH OF RECOMMENDATION ONLY - FIXED-EFFECTS ONLY): Forest Plots";
ods graphics on / width=7in height=1.2in;
proc sgplot data=orciC;
 scatter x=oddsratio y=effect / xerrorlower=lowerci
	xerrorupper=upperci
	markerattrs=(symbol=DiamondFilled size=8);
 refline 1 / axis=x;
 xaxis label="Odds Ratio and 95% CI " min=0.001 max=1000
	TYPE=LOG LOGSTYLE=LOGEXPAND LOGBASE=10;
 yaxis display=(NOLABEL);
run;
ods graphics on / reset=all;
TITLE 'MODEL D: RIGOUR AND STRENGTH OF RECOMMENDATION ONLY: HIERARCHICAL LOGISTIC REGRESSION';
ods output ParameterEstimates=orciD;
PROC GLIMMIX DATA=DataForAnalysis METHOD=LAPLACE NOCLPRINT plots=all;
	FORMAT differenceinrating differenceinrating.;
	FORMAT FinalRecommendation FinalRecommendation.;
	CLASS differenceinrating(ref="No") guidelineid	FinalRecommendation(ref="Weak");
	MODEL differenceinrating = rigour	FinalRecommendation/CL DIST=BINARY LINK=LOGIT SOLUTION;
	RANDOM INTERCEPT / SUBJECT=guidelineid S CL TYPE=VC;
	COVTEST /WALD;
	output out=glmmout pred=xbeta pred(ilink)=predprob; 
RUN;
proc logistic data=glmmout;
	FORMAT differenceinrating differenceinrating.;
	model differenceinrating(ref="No") = / nofit; 
	roc "GLIMMIX model" pred=predprob;
RUN;
data orciD;set orciD;
if estimate=0 then delete;
effect=upcase(effect);
if effect="INTERCEPT" then delete;
oddsratio=exp(estimate);
lowerci=exp(lower);
upperci=exp(upper);
RUN;
title "MODEL D (RIGOUR AND STRENGTH OF RECOMMENDATION ONLY: HIERARCHICAL LOGISTIC REGRESSION): Forest Plots";
ods graphics on / width=7in height=1.2in;
proc sgplot data=orciD;
 scatter x=oddsratio y=effect / xerrorlower=lowerci
	xerrorupper=upperci
	markerattrs=or
	(symbol=DiamondFilled size=8);
 refline 1 / axis=x;
 xaxis label="Odds Ratio and 95% CI " min=0.001 max=1000
	TYPE=LOG LOGSTYLE=LOGEXPAND LOGBASE=10;
 yaxis display=(NOLABEL);
run;
