# Supplementary material for: Can you trust clinical practice guidelines for laparoscopic surgery? A systematic review of clinical practice guidelines for laparoscopic surgery
Source: Updates Surg. 2021 Sep 14;74(2):391–401. doi: 10.1007/s13304-021-01168-3 (PMC8995291; doi:10.1007/s13304-021-01168-3)
Supplement: Supplementary file 3 — Supplementary file3 (XLSX 409 kb) [file 13304_2021_1168_MOESM3_ESM.xlsx]

## Sheet: Guidelines
Statement	Guideline system used	Recommendation made using the guideline system by the author	Independent assessment (consensus)	Explanation of the rating of independent assessment (Consensus)	Difference in rating	Independent assessment (second author before resolution of differences)	Explanation of the rating of independent assessment (second author before resolution of differences)	Columns J to Q are data that can be used in SAS	guidelineid	statementid	rigour	clarity	independence	differenceinrating	FinalRecommendation	GradeSystem
There are 5 classifications on parastomal hernias at the moment, including the European Hernia Society classification proposed in 2014. No classification has been subject to validation.	GRADE	Weak	Weak	No evidence suggested that European Hernia Society classification was superior to the other four classifications No evidence to support what was valued in a classification expert opinion only	0	Weak	No evidence suggested that European Hernia Society classification was superior to the other four classifications No evidence to support what was valued in a classification expert opinion only		1	1	0.75	0.833333	0.833333	0	0	1
The sensitivity of clinical examination against CT scan as reference study for the diagnosis of parastomal hernia ranges between 66 and 100% and the negative predictive value between 75 and 100%. However, CT scan seems to also result in false positive diagnoses. More studies are needed to clarify the clinical relevance of ultrasonography in the diagnosis of PSH.	GRADE	Weak	Weak	Indirectness of evidence (None of the study outcomes directly addressed supine/erect position and Valsalva maneuver and compared them with other positions, they just mentioned they used supine/erect position and Valsalva maneuver for clinical examinations) Low quality evidence for CT scan and ultrasonography, as only studies with 20 people and case reports were included to support the use of thes…	0	Weak	Indirectness of evidence (None of the study outcomes directly addressed supine/erect position and Valsalva maneuver and compared them with other positions, they just mentioned they used supine/erect position and Valsalva maneuver for clinical examinations) Low quality evidence for CT scan and ultrasonography, as only studies with 20 people and case reports were included to support the use of thes…		1	2	0.791667	1	0.833333	0	0	1
There is no evidence on the comparative outcome of the benefit of watchful waiting versus surgery for patients with a parastomal hernia.	GRADE	Weak	Weak	Very low quality of evidence (One study from 1958 with only 16 patients supported the statement. There was also indirectness of evidence as studies on incisional hernia were cited but they did not mention parastomal hernia)	0	Weak	Very low quality of evidence (One study from 1958 with only 16 patients supported the statement. There was also indirectness of evidence as studies on incisional hernia were cited but they did not mention parastomal hernia)		1	3	0.65625	0.888889	0.833333	0	0	1
There is insufficient evidence on the comparative risk of parastomal hernia development after construction of a stoma via the extraperitoneal or the transperitoneal route.	GRADE	Weak	Weak	Low quality evidence (Despite total sample size >400, it was only a metaanalysis of 9 retrospective studies, also indirectness of evidence as the metaanalysis only mentioned extraperitoneal as a preferable route and it was not its primary objective/outcome being tested on. Another metaanalysis of seven retrospective studies had a significant p value p<0.002 but CI also included 0.5 which may cont…	0	Weak	Low quality evidence (Despite total sample size >400, it was only a metaanalysis of 9 retrospective studies, also indirectness of evidence as the metaanalysis only mentioned extraperitoneal as a preferable route and it was not its primary objective/outcome being tested on. Another metaanalysis of seven retrospective studies had a significant p value p<0.002 but CI also included 0.5 which may cont…		1	4	0.822917	1	0.833333	0	0	1
There is insufficient evidence on the comparative risk of parastomal hernia development after construction of the stoma at a lateral pararectus location or a transrectus location.	GRADE	Weak	Weak	Low quality evidence (Despite total sample size >400, it was only a metaanalysis of nine retrospective studies, suggesting also CI includes 0.5 which also contributed to imprecision. I2 of 65% also suggested inconsistent results. An underpowered RCT also failed to demonstrate the treatment effects of either techniques)	0	Weak	Low quality evidence (Despite total sample size >400, it was only a metaanalysis of nine retrospective studies, suggesting also CI includes 0.5 which also contributed to imprecision. I2 of 65% also suggested inconsistent results. An underpowered RCT also failed to demonstrate the treatment effects of either techniques)		1	5	0.822917	1	0.833333	0	0	1
There is insufficient evidence on the ideal size of the fascial aperture when constructing a stoma.	GRADE	Weak	Weak	Low quality evidence (Despite significant results (Aperture size p<0.001 to be a risk factor after logistic regression analysis), it was only a retrospective study of a population <400 (only 108)) Relative effects not demonstrated without comparison with controls Limited evidence as only from one study	0	Weak	Low quality evidence (Despite significant results (Aperture size p<0.001 to be a risk factor after logistic regression analysis), it was only a retrospective study of a population <400 (only 108)) Relative effects not demonstrated without comparison with controls Limited evidence as only from one study		1	6	0.822917	1	0.833333	0	0	1
High quality evidence supports the use of a prophy- lactic mesh during construction of a permanent end colostomy in elective surgery in reducing the incidence of parastomal hernia development.	GRADE	Strong	Strong	High quality evidence (Four metaanalyses of the same three RCTs and six additional RCTs all support the use of mesh as a prophylactic measure, Out of all the studies, six RCTs used a synthetic non0absrobable mesh and only two RCTs used a biological mesh) Cost and resources were also considered, despite both were only retrospective studies they provided an indication and was significant that mesh …	0	Strong	High quality evidence (Four metaanalyses of the same three RCTs and six additional RCTs all support the use of mesh as a prophylactic measure, Out of all the studies, six RCTs used a synthetic non0absrobable mesh and only two RCTs used a biological mesh) Cost and resources were also considered, despite both were only retrospective studies they provided an indication and was significant that mesh …		1	7	0.875	1	0.833333	0	1	1
No recommendation to use a prophylactic mesh can be made for ileostomies or ileal conduit stomas, nor for the use of synthetic absorbable or biological meshes.	GRADE	Weak	Weak	No evidence was presented to support the use of prophylactic mesh for ileostomies or ileal conduit stomas etc.	0	Weak	No evidence was presented to support the use of prophylactic mesh for ileostomies or ileal conduit stomas etc. Cost and resources were considered		1	8	0.875	0.944444	0.833333	0	0	1
There is no high quality evidence on the comparative risk of recurrence following parastomal hernia repair with mesh, stoma relocation or suture repair. There is, however, evidence suggestive of a high risk of recurrence following suture repair. There is insufficient evidence on the comparative risk of morbidity following mesh repair, stoma relocation or suture parastomal hernia repair. There is,…	GRADE	Strong	Weak	Low quality evidence (Limited study design, retrospective study of only 50 patients, one retrospective study suggested less recurrences in the stoma relocation group and a systematic review of case series despite they all suggested suture repair to be at a higher risk of recurrence and a high risk ratio (all significant P<0.05, CI does not include 0.5, 0.5 and 0 for risk ratio) Unclear relative e…	1	Weak	Low quality evidence (Limited study design, retrospective study of only 50 patients, one retrospective study suggested less recurrences in the stoma relocation group and a systematic review of case series despite they all suggested suture repair to be at a higher risk of recurrence and a high risk ratio (all significant P<0.05, CI does not include 0.5, 0.5 and 0 for risk ratio) Unclear relative e…		1	9	0.84375	0.944444	0.833333	1	0	1
There is insufficient evidence on the risk of recurrence following laparoscopic versus open parastomal hernia repair with a mesh.	GRADE	Weak	Weak	High quality evidence due to good study designs and significant results from the studies (Data analysis of US database of 200 patients, systematic review of various hernia repair techniques of at least 300 patients per group and a retrospective study) However there were conflicting evidence (A data analysis of 2000 patients by the US showed laparoscopy to have a lower odds of morbidity and a sign…	0	Weak	High quality evidence due to good study designs and significant results from the studies (Data analysis of US database of 2000 patients, systematic review of various hernia repair techniques of at least 300 patients per group and a retrospective study) However there were conflicting evidence (A data analysis of 2000 patients by the US showed laparoscopy to have a lower odds of morbidity and a sig…		1	10	0.802083	1	0.833333	0	0	1
There is insufficient evidence on the optimal technique for open parastomal hernia repair with regard to morbidity or recurrence.	GRADE	Weak	Weak	Moderate quality evidence (Two metaanalysis of 27 studies and 30 studies respectively, mainly retrospective studies) Consistent information (One suggested there was insufficient evidence for morbidity and recurrence while the other revealed there was no difference between the techniques.)	0	Weak	Moderate quality evidence (Two metaanalysis of 27 studies and 30 studies respectively, mainly retrospective studies) Consistent information (One suggested there was insufficient evidence for morbidity and recurrence while the other revealed there was no difference between the techniques.) Cost and resources were considered		1	11	0.770833	0.833333	0.833333	0	0	1
There is evidence favouring the use of a mesh without a hole in preference to a keyhole mesh for laparoscopic parastomal hernia repair in terms of recurrence. There is insufficient evidence on the safest laparoscopic technique for parastomal hernia repair with regard to morbidity.	GRADE	Weak	Weak	Moderate quality evidence (Despite high quality evidence for use of mesh: two metaanalysis of case series (30 studies and 15 studies respectively and small retrospective cohort study, there were insufficient studies on safest technique) Consistent and significant evidence in support of sugarbaker technique (lower recurrence rate 1 6% vs 34.6% and 10% vs 28% respectively for the two metaanalysis).…	0	Weak	Moderate quality evidence (Despite high quality evidence for use of mesh: two metaanalysis of case series (30 studies and 15 studies respectively and small retrospective cohort study, there were insufficient studies on safest technique) Consistent and significant evidence in support of sugarbaker technique (lower recurrence rate 1 6% vs 34.6% and 10% vs 28% respectively for the two metaanalysis).…		1	12	0.84375	1	0.833333	0	0	1
There is insufficient evidence on the most effective mesh for parastomal hernia repair with regard to recurrence or morbidity. There is no evidence supporting superiority of biological over synthetic meshes with regard to recurrence or morbidity.	GRADE	Weak	Weak	Low quality evidence (Two retrospective case series and one retrospective cohort) Conflicting evidence as one case series suggested biological meshes were associated with higher recurrence rate but the retrospective cohort study suggested synthetic meshes demonstrated a higher incidence of intestinal obstruction secondary to adhesion.	0	Weak	Low quality evidence (Two retrospective case series and one retrospective cohort) Conflicting evidence as one case series suggested biological meshes were associated with higher recurrence rate but the retrospective cohort study suggested synthetic meshes demonstrated a higher incidence of intestinal obstruction secondary to adhesion. Cost and resources were considered		1	13	0.822917	1	0.833333	0	0	1
Management of endometriosis is recommended when it has a functional impact (pain, infertility) or causes organ dysfunction	Bespoke	Weak	Weak	No evidence presented Expert opinion only	0	Weak	No evidence presented Expert opinion only		2	14	0.458333	0.5	0.583333	0	0	0
Systematic screening in the absence of symptoms for populations at increased risk , due to genetic factors (a relative with endometriosis) or menstrual risk factors (heavy menstrual bleeding, short menstrual cycle, or early menarche) is not recommended	Bespoke	Weak	Weak	Low quality evidence (One guideline which was equivalent to expert opinion) Extrapolation from other evidence ( Evidence suggested only that the prevalence of asymptomatic endometriosis in the general population was unknown) No evidence presented that directly supported the statement	0	Weak	Low quality evidence (One guideline which was equivalent to expert opinion) Extrapolation from other evidence ( Evidence suggested only that the prevalence of asymptomatic endometriosis in the general population was unknown) No evidence presented that directly supported the statement		2	15	0.479167	0.416667	0.583333	0	0	0
Systematic imaging to monitor patients treated for endometriosis who are asymptomatic is not recommended	Bespoke	Weak	Weak	No evidence presented	0	Weak	No evidence presented		2	16	0.479167	0.416667	0.583333	0	0	0
Screening for ovarian cancer in patients with endometriosis is not recommended	Bespoke	Strong	Weak	No evidence presented	1	Weak	No evidence presented		2	17	0.46875	0.416667	0.583333	1	0	0
Screening for endometriosis in the general population is not recommended	Bespoke	Weak	Weak	No evidence presented	0	Weak	No evidence presented		2	18	0.46875	0.444444	0.583333	0	0	0
When a patient presents with chronic pelvic pain or suspected endometriosis, pain assessment (intensity, impact) and evaluation for symptoms suggestive of endometriosis and its location are recommended	Bespoke	Strong	Weak	Low quality evidence (One guideline which was equivalent to expert opinion) Evidence did not directly suggest the need of pain assessment or evaluation for symptoms self-citation as the citation was from another CNGOF/HAS clinical guideline	1	Weak	Low quality evidence (One guideline which was equivalent to expert opinion) Evidence did not directly suggest the need of pain assessment or evaluation for symptoms self-citation as the citation was from another CNGOF/HAS clinical guideline		2	19	0.447917	0.472222	0.583333	1	0	0
The use of a scale to measure pain intensity is recommended when assessing pain or the analgesic efficacy of a treatment	Bespoke	Strong	Weak	Low quality evidence (One guideline which was equivalent to expert opinion)	1	Weak	Low quality evidence (One guideline which was equivalent to expert opinion)		2	20	0.447917	0.444444	0.583333	1	0	0
Quality of life assessment should be included in the management of symptomatic endometriosis	Bespoke	Weak	Weak	Low quality evidence (One guideline which was equivalent to expert opinion) Extrapolation from evidence as they were not directly related to the statement	0	Weak	Low quality evidence (One guideline which was equivalent to expert opinion) Extrapolation from evidence as they were not directly related to the statement		2	21	0.447917	0.444444	0.583333	0	0	0
Evaluation for symptoms suggestive of sensitization is recommended in patients with endometriosis-related pain	Bespoke	Strong	Weak	Low quality evidence (One guideline which was equivalent to expert opinion)	1	Weak	Low quality evidence (One guideline which was equivalent to expert opinion)		2	22	0.4375	0.527778	0.583333	1	0	0
If a sensitization syndrome is present, pain evaluation and pain management as described in the 2009 HAS guideline on chronic pain are recommended	Bespoke	Weak	Weak	No evidence presented	0	Weak	No evidence presented		2	23	0.4375	0.472222	0.583333	0	0	0
In patients with isolated dysmenorrhoea, who have no other pain symptoms or immediate desire for pregnancy, evaluation for endometriosis is not recommended if dysmenorrhoea is effectively relieved by hormonal contraception	Bespoke	Weak	Weak	Expert opinion only	0	Weak	Expert opinion only		2	24	0.4375	0.444444	0.583333	0	0	0
In the presence of symptoms suggestive of endometriosis, a targeted gynaecological examination is recommended, when possible, including examination of the posterior vaginal fornix	Bespoke	Weak	Weak	self-citation	0	Weak	self-citation		2	25	0.4375	0.472222	0.583333	0	0	0
The first-line diagnostic investigations for endometriosis are physical examination (a gynaecological examination if possible) and pelvic ultrasound	Bespoke	Weak	Weak	Only expert opinion	0	Weak	Only expert opinion		2	26	0.4375	0.527778	0.583333	0	0	0
If an indeterminate ovarian mass is seen on ultrasound (not typical of endometrioma), repeat ultrasound by an expert (Grade A) or pelvic MRI (Grade B) are recommended (2013 CNGOF guideline on benign ovarian tumours)	Bespoke	Strong	Weak	Low quality evidence (One guideline which was equivalent to expert opinion)	1	Weak	Low quality evidence (One guideline which was equivalent to expert opinion)		2	27	0.447917	0.444444	0.583333	1	0	0
Patients with an endometrioma frequently also have deep endometriotic lesions. In this situation, evaluation for deep endometriosis is recommended	Bespoke	Weak	Weak	No evidence was presented	0	Weak	No evidence was presented		2	28	0.447917	0.416667	0.583333	0	0	0
In patients with chronic pelvic pain, evaluation for deep endometriosis is recommended if they experience pain on defecation during menstruation, cyclic urinary symptoms, or severe deep dyspareunia, or if they are also subfertile	Bespoke	Strong	Weak	No evidence was presented	1	Weak	No evidence was presented		2	29	0.447917	0.388889	0.583333	1	0	0
They are recommended to evaluate the extent of the endometriosis, to plan for specialist management, or when suggestive or localizing symptoms of endometriosis are present, but first-line investigations are negative	Bespoke	Weak	Weak	Expert opinion	0	Weak	Expert opinion		2	30	0.458333	0.527778	0.583333	0	0	0
Whether both investigations should be carried out will require discussion and will depend on the type of endometriosis suspected, the chosen treatment strategy, and the information the patient requires	Bespoke	Weak	Weak	Expert opinion	0	Weak	Expert opinion		2	31	0.458333	0.583333	0.583333	0	0	0
In deep pelvic endometriosis, pelvic MRI interpreted by an expert radiologist and/or second-line pelvic ultrasound performed by an expert physician sonographer can be offered in order to confirm the diagnosis	Bespoke	Strong	Weak	No evidence was presented	1	Weak	No evidence was presented		2	32	0.447917	0.583333	0.583333	1	0	0
If pelvic MRI does not correlate with the clinical or ultrasound findings, a second review of the MRI scan by an expert radiologist can be proposed	Bespoke	Weak	Weak	Expert opinion only	0	Weak	Expert opinion only		2	33	0.447917	0.555556	0.583333	0	0	0
Pelvic ultrasound performed by an expert or pelvic MRI is recommended before surgical resection of deep pelvic endometriosis, to determine whether any urinary tract or bowel procedures might also be required	Bespoke	Weak	Weak	No evidence was presented	0	Weak	No evidence was presented		2	34	0.447917	0.555556	0.583333	0	0	0
the use of these sequences is therefore recommended for the diagnosis of endometriosis	Bespoke	Strong	Weak	No evidence was presented	1	Weak	No evidence was presented		2	35	0.458333	0.527778	0.583333	1	0	0
Gadolinium injection is an option with MRI, especially to help visualize a complex adnexal mass	Bespoke	Weak	Weak	Expert opinion only	0	Weak	Expert opinion only		2	36	0.458333	0.555556	0.583333	0	0	0
Vaginal or rectal opacification is useful in the absence of prior bowel preparation. It is not essential if the patient has already undergone bowel preparation, which is the preferred method	Bespoke	Weak	Weak	Expert opinion only	0	Weak	Expert opinion only		2	37	0.458333	0.472222	0.583333	0	0	0
An acquisition with the bladder half-full is recommended, so that it does not interfere with interpretation	Bespoke	Weak	Weak	Expert opinion only	0	Weak	Expert opinion only		2	38	0.46875	0.472222	0.583333	0	0	0
The imaging report (MRI or ultrasound) must describe the size of the lesions as well as the anatomic locations where endometriosis was visualized during the examination	Bespoke	Strong	Weak	No evidence was presented	1	Weak	No evidence was presented		2	39	0.46875	0.611111	0.583333	1	0	0
Before surgical resection of deep endometriosis with suspected bowel involvement, it is recommended that this involvement be confirmed or excluded preoperatively so that the patient can make an informed decision and to organize multidisciplinary management if necessary	Bespoke	Weak	Weak	Expert opinion only	0	Weak	Expert opinion only		2	40	0.46875	0.583333	0.583333	0	0	0
A dedicated investigation is recommended to confirm and characterize bowel involvement (multifocal or unifocal, lesion diameter, infiltration depth, size, circumference, stenosis), which may depend on the available expertise and the lesion locations: transvaginal ultrasound, pelvic MRI, rectal endoscopic ultrasound, or computed tomography–based virtual colonoscopy	Bespoke	Weak	Weak	Expert opinion only	0	Weak	Expert opinion only		2	41	0.46875	0.5	0.583333	0	0	0
When first-line imaging studies (transvaginal ultrasound, pelvic MRI) do not confirm endometriotic infiltration of the colon, the recommended second-line investigations are rectal endoscopic ultrasound for rectosigmoid locations, and computed tomography–based virtual colonoscopy for more proximal colonic locations	Bespoke	Weak	Weak	No evidence was presented	0	Weak	No evidence was presented		2	42	0.46875	0.472222	0.583333	0	0	0
Colonoscopy is not recommended for suspected rectosigmoid endometriosis	Bespoke	Weak	Weak	No evidence was presented	0	Weak	No evidence was presented		2	43	0.447917	0.472222	0.583333	0	0	0
Colonoscopy can be useful to exclude differential diagnoses	Bespoke	Weak	Weak	Expert opinion	0	Weak	Expert opinion		2	44	0.447917	0.416667	0.583333	0	0	0
Evaluation for hydroureteronephrosis is recommended when deep pelvic endometriosis is discovered	Bespoke	Weak	Weak	Low quality evidence (Indirectness of evidence: Outcome of studies were not directly related to the statement)	0	Weak	Low quality evidence (Indirectness of evidence: Outcome of studies were not directly related to the statement)		2	45	0.447917	0.444444	0.583333	0	0	0
When hydroureteronephrosis is present, the opinion of a specialist is recommended to investigate its renal impact	Bespoke	Weak	Weak	Expert opinion	0	Weak	Expert opinion		2	46	0.447917	0.472222	0.583333	0	0	0
In patients with chronic pelvic pain, lower urinary tract symptoms and suspected endometriosis, MRI or ultrasound imaging performed by an expert physician sonographer are useful to evaluate for bladder or urethral endometriosis (LoE2) and are recommended as first-line investigations	Bespoke	Weak	Weak	No evidence was presented	0	Weak	No evidence was presented		2	47	0.447917	0.388889	0.583333	0	0	0
When specific, characteristic signs of endometriosis are identified on imaging (cyst and/or deep lesions), laparoscopy solely to confirm the diagnosis is not recommended	Bespoke	Strong	Weak	No evidence was presented	1	Weak	No evidence was presented		2	48	0.447917	0.388889	0.583333	1	0	0
Diagnostic laparoscopy may be indicated when endometriosis is suspected on the basis of clinical signs but has not been demonstrated in preoperative investigations	Bespoke	Weak	Weak	No evidence was presented	0	Weak	No evidence was presented		2	49	0.447917	0.388889	0.583333	0	0	0
Such diagnostic laparoscopies are only indicated when warranted by the management strategy for pain or infertility	Bespoke	Weak	Weak	No evidence was presented	0	Weak	No evidence was presented		2	50	0.447917	0.388889	0.583333	0	0	0
Targeted biopsies (with histological evaluation) are recommended to confirm the diagnosis of endometriosis when typical or atypical lesions are found on diagnostic laparoscopy	Bespoke	Strong	Weak	No evidence was presented	1	Weak	No evidence was presented		2	51	0.458333	0.361111	0.583333	1	0	0
Biopsy of healthy peritoneum is not recommended	Bespoke	Weak	Weak	No evidence was presented	0	Weak	No evidence was presented		2	52	0.458333	0.388889	0.583333	0	0	0
When laparoscopy is performed for endometriosis, precise, exhaustive description of the abdominopelvic cavity is recommended, including adhesions and the various types of lesion, describing their macroscopic appearance, size and location, with the aim of correlating the symptoms with the pathology and to guide treatment	Bespoke	Weak	Weak	Expert opinion	0	Weak	Expert opinion		2	53	0.458333	0.388889	0.583333	0	0	0
The use of lesion classification systems is encouraged, to describe the extent of endometriosis and facilitate interprofessional discussions	Bespoke	Weak	Weak	Expert opinion	0	Weak	Expert opinion		2	54	0.458333	0.388889	0.583333	0	0	0
Endometriosis can be ruled out by diagnostic laparoscopy when the abdominopelvic region was adequately explored and no visible macroscopic lesions were visualized	Bespoke	Weak	Weak	Expert opinion	0	Weak	Expert opinion		2	55	0.458333	0.388889	0.583333	0	0	0
Fertiloscopy is not recommended for the purpose of diagnosing endometriosis	Bespoke	Weak	Weak	No evidence was presented	0	Weak	No evidence was presented		2	56	0.458333	0.388889	0.583333	0	0	0
The production of printed information is encouraged. It should contain essential information for patients and their partners, be validated by health professionals, and given to patients during the consultation, then explained in terms appropriate to the patient	Bespoke	Weak	Weak	Expert opinion	0	Weak	Expert opinion		2	57	0.458333	0.388889	0.583333	0	0	0
At the time the treatment is chosen, it is recommended that patients be informed about the treatment options, the expected benefits and risks of each treatment and the risk of recurrence, and that the patient’s expectations and preferences be taken into account. Before surgery, additional information should be provided about what will happen during the procedure, the aim of surgery, the expected …	Bespoke	Weak	Weak	No evidence was presented	0	Weak	No evidence was presented		2	58	0.447917	0.388889	0.583333	0	0	0
Physicians are invited to fully inform women with endometriosis about fertility	Bespoke	Weak	Weak	Expert opinion	0	Weak	Expert opinion		2	59	0.447917	0.388889	0.583333	0	0	0
It is recommended that the choice of treatment be guided by any contraindications, potential adverse effects, existing therapy and the patient’s preference	Bespoke	Weak	Weak	Low quality evidence (One guideline which was equivalent to expert opinion) Evidence was extrapolated from the guideline	0	Weak	Low quality evidence (One guideline which was equivalent to expert opinion) Evidence was extrapolated from the guideline		2	60	0.447917	0.416667	0.583333	0	0	0
Hormonal therapy is not indicated for women with asymptomatic endometriosis unless they request contraception	Bespoke	Weak	Weak	No evidence was presented	0	Weak	No evidence was presented		2	61	0.489583	0.555556	0.583333	0	0	0
The recommended first-line hormonal therapies for the management of endometriosis-related pain are a CHC or the 52 mg LNG-IUS	Bespoke	Strong	Weak	No evidence was presented	1	Weak	No evidence was presented		2	62	0.4375	0.527778	0.583333	1	0	0
The recommended second-line hormonal therapies for the management of endometriosis-related pain are desogestrel low-dose progestogen contraception, an etonogestrel implant, GnRHas with add-back therapy, and dienogest	Bespoke	Weak	Weak	No evidence was presented	0	Weak	No evidence was presented		2	63	0.4375	0.444444	0.583333	0	0	0
When a GnRHa is prescribed in endometriosis, concomitant add-back therapy is recommended	Bespoke	Strong	Weak	No evidence was presented	1	Strong	No evidence was presented		2	64	0.4375	0.416667	0.583333	1	0	0
Add-back therapy must include an oestrogen to prevent bone mineral density loss and to improve patients’ quality of life	Bespoke	Strong	Weak	Low quality evidence (One guideline which was equivalent to expert opinion)	1	Strong	Low quality evidence (One guideline which was equivalent to expert opinion)		2	65	0.447917	0.416667	0.583333	1	0	0
The marketing authorization recommends addition of a progestogen. Add-back therapy can be prescribed before the third month to minimize side effects	Bespoke	Weak	Weak	Expert opinion	0	Weak	Expert opinion		2	66	0.447917	0.472222	0.583333	0	0	0
There is no evidence base on which to recommend systematic preoperative hormonal therapy solely to prevent surgical complications, facilitate surgery, or reduce the risk of endometriosis recurrence	Bespoke	Weak	Weak	Expert opinion	0	Weak	Expert opinion		2	67	0.447917	0.416667	0.583333	0	0	0
When pregnancy is not desired, postoperative hormonal therapy is recommended, to reduce the risk of recurrence of endometriosis-related pain and to improve patients’ quality of life	Bespoke	Strong	Weak	No evidence was presented	1	Weak	No evidence was presented		2	68	0.479167	0.555556	0.583333	1	0	0
Postoperative CHC is recommended to prevent the risk of recurrence of surgically-treated endometrioma in patients with no contraindications and when pregnancy is not desired	Bespoke	Strong	Weak	No evidence was presented	1	Weak	No evidence was presented		2	69	0.479167	0.527778	0.583333	1	0	0
When prescribing postoperative CHC therapy, continuous administration is preferable for women with dysmenorrhoea	Bespoke	Strong	Weak	No evidence was presented	1	Weak	No evidence was presented		2	70	0.447917	0.527778	0.583333	1	0	0
After surgery for endometriosis, a CHC or 52 mg levonorgestrel-releasing IUS is recommended as first-line treatment when pregnancy is not desired	Bespoke	Strong	Weak	No evidence was presented	1	Weak	No evidence was presented		2	71	0.447917	0.555556	0.583333	1	0	0
Selective oestrogen receptor modulators are not recommended after surgery for endometriosis	Bespoke	Strong	Weak	Low quality evidence (One guideline which was equivalent to expert opinion) Despite the study contained information that supported the statement, the study design meant overall recommendation	1	Weak	Low quality evidence (One guideline which was equivalent to expert opinion) Despite the study contained information that supported the statement, the study design meant overall recommendation		2	72	0.447917	0.555556	0.583333	1	0	0
In the absence of data, aromatase inhibitors, selective oestrogen receptor modulators, selective progesterone receptor modulators, and TNFα inhibitors are not recommended for managing endometriosis-related pain	Bespoke	Weak	Weak	Low quality evidence (One guideline which was equivalent to expert opinion) Despite the study contained information that supported the statement, the study design meant overall recommendation	0	Weak	Low quality evidence (One guideline which was equivalent to expert opinion) Despite the study contained information that supported the statement, the study design meant overall recommendation		2	73	0.447917	0.555556	0.583333	0	0	0
The current data do not yet justify recommending elagolix for the treatment of endometriosis-related pain outside the clinical trial setting	Bespoke	Weak	Weak	No evidence was presented	0	Weak	No evidence was presented		2	74	0.447917	0.444444	0.583333	0	0	0
In light of their efficacy against dysmenorrhoea and endometriosis-related pain in adults, and their tolerability, a CHC or low-dose progestogen contraceptive is recommended as first-line therapy for adolescents with endometriosis- related pain when not contraindicated	Bespoke	Weak	Weak	No evidence was presented	0	Weak	No evidence was presented		2	75	0.416667	0.444444	0.583333	0	0	0
If the first-line strategy fails, the opinion of a specialist is recommended in order to determine the best diagnostic and treatment strategy to adopt	Bespoke	Weak	Weak	No evidence was presented	0	Weak	No evidence was presented		2	76	0.427083	0.444444	0.583333	0	0	0
Given the risks of bone demineralization, GnRHas are not recommended for adolescent patients	Bespoke	Strong	Weak	No evidence was presented	1	Weak	No evidence was presented		2	77	0.427083	0.444444	0.583333	1	0	0
GnRHas must not be prescribed before the age of 16 years (18 years of age according to the marketing authorization). The maximum authorized treatment duration is 12 months. GnRHa therapy must be combined with add-back therapy, including at least an oestrogen in order to prevent bone mineral density loss and to improve quality of life	Bespoke	Strong	Weak	No evidence was presented	1	Weak	No evidence was presented		2	78	0.427083	0.5	0.583333	1	0	0
Long-term NSAID therapy is not recommended due to its gastric and renal side effects	Bespoke	Strong	Weak	No evidence was presented	1	Weak	No evidence was presented		2	79	0.427083	0.416667	0.583333	1	0	0
Specific treatment is recommended for pain suspected to be of neuropathic origin	Bespoke	Weak	Weak	Very low quality evidence (One guideline which was equivalent to expert opinion)	0	Weak	Very low quality evidence (One guideline which was equivalent to expert opinion) self-citation, risk of bias		2	80	0.427083	0.444444	0.583333	0	0	0
No dietary measures or vitamin supplements can be recommended for endometriosis-related pain, due to insufficient evidence	Bespoke	Weak	Weak	No evidence was presented	0	Weak	No evidence was presented		2	81	0.427083	0.444444	0.583333	0	0	0
Non-pharmacological therapies that have been shown to improve quality of life can be offered alongside the medical management of endometriosis	Bespoke	Weak	Weak	No evidence was presented	0	Weak	No evidence was presented		2	82	0.427083	0.416667	0.583333	0	0	0
In patients with chronic pain, multidisciplinary evaluation (gynaecologists, pain specialists, sex therapists, psychologists and social workers) is recommended	Bespoke	Weak	Weak	No evidence was presented	0	Weak	No evidence was presented		2	83	0.427083	0.416667	0.583333	0	0	0
In the event of failure of the initial treatment, recurrence, or multiorgan involvement, a multidisciplinary team meeting is recommended, involving physicians, surgeons and other professionals	Bespoke	Weak	Weak	No evidence was presented	0	Weak	No evidence was presented		2	84	0.427083	0.416667	0.583333	0	0	0
A laparoscopic approach is recommended for surgical treatment of endometriosis	Bespoke	Strong	Weak	No evidence was presented	1	Weak	No evidence was presented		2	85	0.427083	0.416667	0.583333	1	0	0
Surgery for minimal to mild pelvic endometriosis reduces pain in the short and medium term (LoE1). Complete surgical treatment of any pelvic endometriotic lesions discovered during laparoscopy is recommended	Bespoke	Strong	Weak	No evidence was presented	1	Weak	No evidence was presented		2	86	0.4375	0.555556	0.583333	1	0	0
The recommended technique for the surgical management of endometriomas is laparoscopic intraperitoneal cystectomy	Bespoke	Strong	Weak	No evidence was presented	1	Weak	No evidence was presented		2	87	0.4375	0.555556	0.583333	1	0	0
In certain situations, cystectomy for endometrioma can lead to partial or total oophorectomy due to intraoperative difficulties. In the absence of cleavage planes, it is best to abandon cystectomy if the patient wishes to preserve the ovary	Bespoke	Weak	Weak	No evidence was presented	0	Weak	No evidence was presented		2	88	0.427083	0.416667	0.583333	0	0	0
Isolated ovarian endometrioma is very rare (LoE3). The risk of recurrence is increased after incomplete surgery (LoE3). Evaluation for and treatment of other pelvic locations of endometriosis are recommended when an endometrioma is discovered or during its surgical management	Bespoke	Weak	Weak	No evidence was presented	0	Weak	No evidence was presented		2	89	0.427083	0.472222	0.583333	0	0	0
Neither expectant management nor ultrasound-guided cyst aspiration is recommended as first-line management for women with pain due to the risk of persistence or rapid recurrence of pain and endometriomas (LoE3	Bespoke	Weak	Weak	No evidence was presented	0	Weak	No evidence was presented		2	90	0.4375	0.472222	0.583333	0	0	0
Ethanol sclerotherapy is associated with a lower cyst recurrence rate than aspiration alone (LoE3) and can therefore be offered to patients with recurrent endometriomas	Bespoke	Weak	Weak	No evidence was presented	0	Weak	No evidence was presented		2	91	0.4375	0.472222	0.583333	0	0	0
Ablation of endometriomas with bipolar coagulation is not recommended	Bespoke	Strong	Weak	No evidence was presented	1	Weak	No evidence was presented		2	92	0.4375	0.416667	0.583333	1	0	0
Surgical treatment of bladder endometriosis by partial cystectomy can be offered to symptomatic patients	Bespoke	Weak	Weak	No evidence was presented	0	Weak	No evidence was presented		2	93	0.4375	0.416667	0.583333	0	0	0
Resection of an endometriotic nodule of the bladder by the transurethral route alone is not recommended	Bespoke	Weak	Weak	No evidence was presented	0	Weak	No evidence was presented		2	94	0.427083	0.416667	0.583333	0	0	0
When radical techniques (anastomosis or reimplantation) are used to treat ureteral endometriosis, management by multidisciplinary surgical team (gynaecological and urological) is recommended	Bespoke	Weak	Weak	No evidence was presented	0	Weak	No evidence was presented		2	95	0.427083	0.416667	0.583333	0	0	0
Postoperative imaging-based monitoring appears justified, due to the risk of stenosis of the ureteroureteral anastomosis or the reimplantation site, and the risk of minimally symptomatic progressive renal atrophy	Bespoke	Weak	Weak	No evidence was presented	0	Weak	No evidence was presented		2	96	0.427083	0.416667	0.583333	0	0	0
Surgery for colorectal endometriosis can be offered to symptomatic patients	Bespoke	Weak	Weak	No evidence was presented Statement was vague and unclearly worded	0	Weak	No evidence was presented Statement was vague and unclearly worded		2	97	0.427083	0.416667	0.583333	0	0	0
Surgery for colorectal endometriosis carries a risk of serious postoperative complications (LoE2), of which patients must be informed	Bespoke	Strong	Weak	No evidence was presented	1	Weak	No evidence was presented		2	98	0.427083	0.416667	0.583333	1	0	0
When endometriosis of the lower rectum is treated surgically, temporary bowel diversion (ileostomy or colostomy) to reduce the complications associated with fistula formation must be discussed and the patient must be informed and receive appropriate preoperative education	Bespoke	Weak	Weak	No evidence was presented	0	Weak	No evidence was presented		2	99	0.427083	0.361111	0.583333	0	0	0
Multidisciplinary management is recommended when bowel endometriosis is treated surgically	Bespoke	Weak	Weak	No evidence was presented	0	Weak	No evidence was presented		2	100	0.427083	0.416667	0.583333	0	0	0
When surgical treatment is chosen, it is recommended that resection of the pelvic endometriotic lesions be as complete as possible	Bespoke	Weak	Weak	No evidence was presented	0	Weak	No evidence was presented		2	101	0.427083	0.361111	0.583333	0	0	0
The use of adhesion barriers around the bowel anastomosis at the end of surgery for deep endometriosis is not recommended	Bespoke	Weak	Weak	Low quality evidence (One guideline which was equivalent to expert opinion) Despite the study contained information that supported the statement, the study design meant overall recommendation	0	Weak	Low quality evidence (One guideline which was equivalent to expert opinion) Despite the study contained information that supported the statement, the study design meant overall recommendation self-citation, risk of bias		2	102	0.427083	0.361111	0.583333	0	0	0
When pregnancy is not desired, combined hysterectomy with resection of endometriotic lesions, with or without bilateral adnexectomy, can be offered to reduce the risk of recurrence	Bespoke	Weak	Weak	No evidence was presented	0	Weak	No evidence was presented		2	103	0.427083	0.388889	0.583333	0	0	0
Given the multiple adverse effects of early menopause on lifespan and quality of life (LoE2), ovarian conservation must be discussed with the patient in the event of hysterectomy for deep endometriosis	Bespoke	Weak	Weak	No evidence was presented	0	Weak	No evidence was presented		2	104	0.427083	0.388889	0.583333	0	0	0
HRT can be offered to postmenopausal women who have undergone surgery for endometriosis	Bespoke	Weak	Weak	No evidence was presented	0	Weak	No evidence was presented		2	105	0.427083	0.388889	0.583333	0	0	0
A consultation with a gynaecologist is advised when thoracic endometriosis is discovered due to the prevalence of concomitant pelvic involvement (50–80%) (LoE3)	Bespoke	Weak	Weak	No evidence was presented	0	Weak	No evidence was presented		2	106	0.4375	0.388889	0.583333	0	0	0
Surgical treatment can be offered to symptomatic patients with parietal, thoracic or diaphragmatic endometriosis due to its beneficial effect on pain (LoE3).	Bespoke	Weak	Weak	No evidence was presented	0	Weak	No evidence was presented		2	107	0.4375	0.388889	0.583333	0	0	0
Nerve sparing may not be feasible, depending on the distribution and stage of endometriosis. During pelvic surgery for endometriosis, preservation of pelvic autonomic nerves is recommended whenever possible	Bespoke	Weak	Weak	No evidence was presented	0	Weak	No evidence was presented		2	108	0.4375	0.388889	0.583333	0	0	0
Antigonadotrophic hormonal therapy is not recommended for patients with endometriosis and infertility to increase the chances of spontaneous pregnancy, including postoperatively	Bespoke	Strong	Weak	Low quality evidence (One guideline which was equivalent to expert opinion)	1	Weak	Low quality evidence (One guideline which was equivalent to expert opinion) self-citation with risk of bias		2	109	0.447917	0.388889	0.583333	1	0	0
The use of postoperative ovarian stimulation, with or without intrauterine insemination, can be considered for non-IVF management when minimal to mild (ASRM stage I or II) endometriosis is proven after laparoscopy	Bespoke	Weak	Weak	No evidence was presented	0	Weak	No evidence was presented		2	110	0.447917	0.388889	0.583333	0	0	0
After surgery in an infertile patient, the use of the endometriosis fertility index is recommended to guide the strategy for achieving pregnancy	Bespoke	Weak	Weak	No evidence was presented	0	Weak	No evidence was presented		2	111	0.447917	0.416667	0.583333	0	0	0
Endometriosis is not an indication for using ICSI rather than standard IVF in first-line assisted reproduction	Bespoke	Weak	Weak	No evidence was presented	0	Weak	No evidence was presented		2	112	0.458333	0.472222	0.583333	0	0	0
For women with endometriosis undergoing IVF, pre-treatment with a GnRH agonist is recommended before stimulation	Bespoke	Strong	Weak	No evidence was presented	1	Weak	No evidence was presented		2	113	0.458333	0.472222	0.583333	1	0	0
It is not possible, based on the data in the literature, to recommend choosing an agonist protocol or an antagonist protocol for patients with endometriosis	Bespoke	Weak	Weak	No evidence was presented	0	Weak	No evidence was presented		2	114	0.458333	0.472222	0.583333	0	0	0
For women with endometriosis undergoing IVF is recommended before stimulation.	Bespoke	Weak	Weak	No evidence was presented	0	Weak	No evidence was presented		2	115	0.46875	0.388889	0.583333	0	0	0
Surgical treatment of endometriomas solely to improve IVF outcomes is not recommended	Bespoke	Strong	Weak	self-citation which would be a risk of bias	1	Weak	self-citation		2	116	0.46875	0.388889	0.583333	1	0	0
In women with endometriosis and infertility, surgical treatment of superficial endometriosis solely to increase the chances of pregnancy through IVF is not recommended	Bespoke	Weak	Weak	No evidence was presented	0	Weak	No evidence was presented		2	117	0.46875	0.388889	0.583333	0	0	0
Systematic ultrasound-guided transvaginal aspiration of endometriomas before IVF in order to increase pregnancy rates is not recommended	Bespoke	Weak	Weak	No evidence was presented	0	Weak	No evidence was presented		2	118	0.447917	0.388889	0.583333	0	0	0
IVF can be offered to women with infertility and deep endometriosis to increase pregnancy and birth rates	Bespoke	Strong	Weak	No evidence was presented	1	Weak	No evidence was presented		2	119	0.447917	0.416667	0.583333	1	0	0
If an endometrioma could interfere with oocyte retrieval, it can be drained by ultrasound-guided transvaginal aspiration, with or without ethanol injection	Bespoke	Weak	Weak	No evidence was presented	0	Weak	No evidence was presented		2	120	0.479167	0.472222	0.583333	0	0	0
Prior surgical treatment for deep endometriosis solely to improve IVF outcomes is not recommended	Bespoke	Weak	Weak	No evidence was presented	0	Weak	No evidence was presented		2	121	0.447917	0.472222	0.583333	0	0	0
After one or more unsuccessful IVF cycles in a woman with deep endometriosis, a multidisciplinary team meeting is recommended to discuss surgery for endometriosis	Bespoke	Weak	Weak	No evidence was presented	0	Weak	No evidence was presented		2	122	0.458333	0.472222	0.583333	0	0	0
For a woman with recurrent endometriosis and infertility, a multidisciplinary team meeting is recommended to discuss appropriate management Fertility preservation options must be discussed with patients undergoing surgery for ovarian endometriomas	Bespoke	Weak	Weak	Absence of relative effects (No control given to demonstrate benefits of the approach) Extrapolation from other studies as no studies were focused on the statement	0	Weak	Absence of relative effects (No control given to demonstrate benefits of the approach) Extrapolation from other studies as no studies were focused on the statement self-citation, risk of bias		2	123	0.427083	0.472222	0.583333	0	0	0
When both approaches are feasible, VH still offers the most relevant benefits and should be the approach of first choice	GRADE	Strong	Strong	High quality evidence (All evidence were RCTs and Cochrane reviews on the topic) absolute effect as the evidence clearly favoured VH Values and preferences stated clearly, no assumptions were made No information on cost or resources needed as the premise was when both interventions were feasible which one would perform better	0	Strong	High quality evidence (All evidence were RCTs and Cochrane reviews on the topic) absolute effect as the evidence clearly favoured VH Values and preferences stated clearly, no assumptions were made No information on cost or resources needed as the premise was when both interventions were feasible which one would perform better		3	124	0.28125	0.694444	0.833333	0	1	1
Surgeons should use the technique that they best mastered, as no particular preference for TLH or LAVH was observed	GRADE	Strong	Weak	High quality evidence (Metaanalysis of observational studies, 90% CI did not include 0, 0.5 and 0.5 for mean difference) However there was some absence in information (Incidence of cuff dehiscence was low but no value to justify) Personal opinion was made that the significant differences in the data (e.g. mean differences of 19.7 min (13.08, 26.37) for operative time) was clinically irrelevant wi…	1	Weak	High quality evidence (Metaanalysis of observational studies, 90% CI did not include 0, 0.5 and 0.5 for mean difference) However there was some absence in information (Incidence of cuff dehiscence was low but no value to justify) Personal opinion was made that the significant differences in the data (e.g. mean differences of 19.7 min (13.08, 26.37) for operative time) was clinically irrelevant wi…		3	125	0.333333	0.75	0.833333	1	0	1
For LH, RH has no advantages and is associated with higher costs	GRADE	Strong	Strong	High quality evidence (Metaanalysis on the topic and results were consistent) High patient importance Despite costs and resources needed for both interventions, they were not clear due to incomplete data on this aspect, the studies mentioned did indicate LH was cheaper	0	Strong	High quality evidence (Metaanalysis on the topic and results were consistent) High patient importance Despite costs and resources needed for both interventions, they were not clear due to incomplete data on this aspect, the studies mentioned did indicate LH was cheaper		3	126	0.270833	0.75	0.833333	0	1	1
No clinically relevant surgical differences were found between TLH and SLH, except potentially for complications	GRADE	Strong	Weak	Very low quality evidence (Studies were underpowered and nonrandomised, use of other types of evidence including expert panel and case series) There were clear information on values and preferences however the data favoured SLH more than TLH No information on cost or resources	1	Weak	Very low quality evidence (Studies were underpowered and nonrandomised, use of other types of evidence including expert panel and case series) There were clear information on values and preferences however the data favoured SLH more than TLH No information on cost or resources		3	127	0.270833	0.75	0.833333	1	0	1
It is important to counsel a patient about the pros and cons of both approaches	GRADE	Strong	Strong	Low quality evidence ( Studies were underpowered and nonrandomised, use of other types of evidence including the expert panel) However, the data shows both intervention carried different potential complications and as doctors it was our responsibility to make sure patients know about the benefits and risks of the procedures, and it was an essential procedure for doctors to explain the pros and co…	0	Strong	Low quality evidence ( Studies were underpowered and nonrandomised, use of other types of evidence including the expert panel) However, the data shows both intervention carried different potential complications and as doctors it was our responsibility to make sure patients know about the benefits and risks of the procedures, and it was an essential procedure for doctors to explain the pros and co…		3	128	0.229167	0.638889	0.833333	0	1	1
Shared decision making is recommended	GRADE	Strong	Weak	Very low quality evidence (No given evidence for effect of shared decision making, only expert opinion) No statements or evidence suggesting high patient importance	1	Weak	Very low quality evidence (No given evidence for effect of shared decision making, only expert opinion) No statements or evidence suggesting high patient importance		3	129	0.229167	0.638889	0.833333	1	0	1
Standard pre-operative treatment of patients with fibroids does not seem advisable as the advantages are marginal	GRADE	Strong	Weak	Low quality evidence (Evidence was limited due to indirectness of evidence, since most of the studies did not make distinct differences between different approaches of laparoscopy) Absence of values and preferences, extrapolation from studies Cost and resources were not considered	1	Weak	Low quality evidence (Evidence was limited due to indirectness of evidence, since most of the studies did not make distinct differences between different approaches of laparoscopy) Absence of values and preferences, extrapolation from studies Cost and resources were not considered		3	130	0.208333	0.694444	0.833333	1	0	1
When uterine volume reduction is desirable, especially to increase the possibility for a minimally invasive approach, pre-operative treatment with GnRHa should be considered	GRADE	Strong	Strong	High quality evidence (Despite evidence was limited the evidence in the selected studies were consistent and the studies were Cochrane reviews or randomised noninferior trials) Values were presented and they demonstrated a significant reduction in uterine volume consistently in two studies	0	Strong	High quality evidence (Despite evidence was limited the evidence in the selected studies were consistent and the studies were Cochrane reviews or randomised noninferior trials) Values were presented and they demonstrated a significant reduction in uterine volume consistently in two studies		3	131	0.197917	0.722222	0.833333	0	1	1
If prescribed, GnRHa should be given for at least three months	GRADE	Strong	Weak	Very low quality evidence (Expert opinion only)	1	Weak	Very low quality evidence (Expert opinion only)		3	132	0.1875	0.638889	0.833333	1	0	1
It is necessary to discuss with patients the fact that high BMI, large uterine weight and/or previous surgeries (e.g. intra-abdominal adhesions) influence intraoperative blood loss, operative time and complication and conversion risks	GRADE	Strong	Strong	High quality evidence (Systematic review of four RCTs plus 81 other studies, with consistent results) Consistent information as all studies showed significant association of patient characteristics and outcomes of LH justified the recommendation High patient importance as those factors affected complication and mortality rate of patients	0	Strong	High quality evidence (Systematic review of four RCTs plus 81 other studies, with consistent results) Consistent information as all studies showed significant association of patient characteristics and outcomes of LH justified the recommendation High patient importance as those factors affected complication and mortality rate of patients		3	133	0.177083	0.638889	0.833333	0	1	1
A vaginal examination (speculum and bimanual examination) should always be performed to estimate the operability of a patient and predict the best surgical approach	GRADE	Strong	Weak	Very low quality evidence (Expert opinion) Absence of values or information to support the recommendation	1	Weak	Very low quality evidence (Expert opinion) Absence of values or information to support the recommendation		3	134	0.208333	0.611111	0.833333	1	0	1
A MRI is not a standard requirement for LH. Ultrasound is sufficient to detect potential additional pathology	GRADE	Strong	Weak	Very low quality evidence (Expert opinion) Absence of values or information to support the recommendation	1	Weak	Very low quality evidence (Expert opinion) Absence of values or information to support the recommendation		3	135	0.197917	0.666667	0.833333	1	0	1
Surgeons should use the instruments that they have the most experience with	GRADE	Strong	Weak	Very low quality evidence (Expert opinion) Cost and resources were not considered Absence of information: No specificity in terms of what instruments were included in the recommendation	1	Weak	Very low quality evidence (Expert opinion) Cost and resources were not considered Absence of information: No specificity in terms of what instruments were included in the recommendation		3	136	0.229167	0.694444	0.833333	1	0	1
Sufficient knowledge of the used technique is essential	GRADE	Strong	Weak	Very low quality evidence (Expert opinion) Absence of values or information to support the recommendation	1	Weak	Very low quality evidence (Expert opinion) Absence of values or information to support the recommendation		3	137	0.208333	0.611111	0.833333	1	0	1
Although there is no evidence that a uterine manipulator prevents ureter injuries, it is recommended during LH, particularly for better overview of the anatomy	GRADE	Strong	Weak	Very low quality evidence (Expert panel) Absence of values or information to support the recommendation	1	Weak	Very low quality evidence (Expert panel) Absence of values or information to support the recommendation		3	138	0.1875	0.611111	0.833333	1	0	1
There is no preference for a specific manipulator	GRADE	Strong	Weak	Very low quality evidence (Expert panel) Absence of values or information to support the recommendation	1	Weak	Very low quality evidence (Expert panel) Absence of values or information to support the recommendation		3	139	0.1875	0.611111	0.833333	1	0	1
Standard insertion of ureter stents during LH is not recommended	GRADE	Strong	Weak	Very low quality evidence (Only expert opinion) Indirectness of evidence as due to limited evidence for benign LH, oncological and endometriosis cases were also considered Data from evidence did not support the recommendation, as no significant difference did not mean the procedure was not recommended	1	Weak	Very low quality evidence (Only expert opinion) Indirectness of evidence as due to limited evidence for benign LH, oncological and endometriosis cases were also considered Data from evidence did not support the recommendation, as no significant difference did not mean the procedure was not recommended		3	140	0.229167	0.555556	0.833333	1	0	1
In case of expected distorted anatomy (oncology DIE), stents can be considered	GRADE	Strong	Weak	Very low quality evidence (Only expert opinion) Recommendation made was not supported by the evidence Cost and resources were not considered	1	Weak	Very low quality evidence (Only expert opinion) Recommendation made was not supported by the evidence Cost and resources were not considered		3	141	0.197917	0.555556	0.833333	1	0	1
A standard cystoscopy after LH is not recommended as the additional value of it has not been proven	GRADE	Strong	Weak	Moderate quality evidence (Conflicting evidence as current US guideline recommended the procedure however the expert panel of this guideline did not recommend) Cost and resources were considered, justified according to the study	1	Weak	Moderate quality evidence (Conflicting evidence as current US guideline recommended the procedure however the expert panel of this guideline did not recommend) Cost and resources were considered, justified according to the study		3	142	0.291667	0.583333	0.833333	1	0	1
When a urinary tract injury is suspected intra-operatively, a low threshold for additional diagnostics is recommended (cystoscopy, and/or consultation of the urologist)	GRADE	Strong	Weak	Very low quality of evidence (Expert panel)	1	Weak	Very low quality of evidence (Expert panel)		3	143	0.270833	0.694444	0.833333	1	0	1
It is important to keep in mind that ureter injuries can become manifest even long after initial surgery and that symptoms can be nonspecific	GRADE	Strong	Weak	Low quality of evidence (Systematic review of expert opinions) No information on baseline risk and patient importance thus could not determine the balance between desirable and undesirable effects	1	Weak	Low quality of evidence (Systematic review of expert opinions) No information on baseline risk and patient importance thus could not determine the balance between desirable and undesirable effects		3	144	0.197917	0.555556	0.833333	1	0	1
A good knowledge of the pelvic anatomy is recommended	GRADE	Strong	Weak	Very low quality evidence (Expert panel) Absence of values or information to support this statement	1	Weak	Very low quality evidence (Expert panel) Absence of values or information to support this statement		3	145	0.197917	0.583333	0.833333	1	0	1
Counsel the patient about the risks of morcellation (risk of spill of potential malignant cells and of parasitic fibroids	GRADE	Strong	Strong	High quality evidence (Data from metaanalysis of 38 cohorts and 26 RCTs, consistent results with good overlap of CI) Minimal variability in terms of risks of morcellation from the evidence	0	Strong	High quality evidence (Data from metaanalysis of 38 cohorts and 26 RCTs, consistent results with good overlap of CI) Minimal variability in terms of risks of morcellation from the evidence		3	146	0.291667	0.611111	0.833333	0	1	1
Open morcellation is not recommended when hypervascularisation is observed on ultrasound and/or MRI in combination with necrosis and/or other risk factors for sarcomas	GRADE	Strong	Weak	No evidence was presented to determine the effect of open morcellation when hypervascularisation was observed	1	Weak	No evidence was presented to determine the effect of open morcellation when hypervascularisation was observed		3	147	0.260417	0.722222	0.833333	1	0	1
When uncontained morcellation is estimated to be unsafe, perform ‘contained morcellation’ or a (mini) laparotomy to obtain the specimen	GRADE	Strong	Weak	No evidence was presented	1	Weak	No evidence was presented		3	148	0.302083	0.722222	0.833333	1	0	1
It is recommended to remove the urinary catheter within six hours after LH	GRADE	Strong	Weak	Very low quality evidence (expert opinion) Extrapolation from study No baseline risk nor evidence of high patient importance	1	Weak	Very low quality evidence (expert opinion) Extrapolation from study No baseline risk nor evidence of high patient importance		3	149	0.260417	0.611111	0.833333	1	0	1
Specific recovery advice is recommended since it will result in quicker recovery	GRADE	Strong	Weak	Low quality evidence (Systematic reviews of RCTs and observational studies, however the results were inconsistent as I(2) = 75% and I(2) = 0% in different outcome groups. Extrapolation from studies as the evidence did not directly measure the effect of specific recovery advice Absence in information on what specific recovery advice	1	Weak	Low quality evidence (Systematic reviews of RCTs and observational studies, however the results were inconsistent as I(2) = 75% and I(2) = 0% in different outcome groups. Extrapolation from studies as the evidence did not directly measure the effect of specific recovery advice Absence in information on what specific recovery advice		3	150	0.270833	0.611111	0.833333	1	0	1
health programs are promising tools to stimulate patient recovery	GRADE	Strong	Strong	High quality evidence (RCT was included, evidence was direct, results were consistent. Element of imprecision as total sample size <400 in total in both groups but CI did not include 0 or 0.5 and+ 0.5) No variability of information and no assumptions were made Despite no cost and resources mentioned, the overall results showed the intervention could improve patient outcome	0	Strong	High quality evidence (RCT was included, evidence was direct, results were consistent. Element of imprecision as total sample size <400 in total in both groups but CI did not include 0 or 0.5 and+ 0.5) No variability of information and no assumptions were made Despite no cost and resources mentioned, the overall results showed the intervention could improve patient outcome		3	151	0.28125	0.722222	0.833333	0	1	1
It is important to discuss preoperatively the expectations of patient regarding the surgery and recovery	GRADE	Strong	Weak	Low quality evidence (Evidence were RCTs, however extrapolation from the studies could be seen as none of the studies had outcomes related to the statement) Absence of information and assumptions made as no direct investigation on effect of discussion preoperatively	1	Weak	Low quality evidence (Evidence were RCTs, however extrapolation from the studies could be seen as none of the studies had outcomes related to the statement) Absence of information and assumptions made as no direct investigation on effect of discussion preoperatively		3	152	0.270833	0.611111	0.833333	1	0	1
In experienced hands, laparoscopic liver resection for colorectal metastases is a valid alternative to open surgery. In selected patients, it is associated with a shorter hospital stay and lower complication rates, whereas the oncological outcomes, including long-term survival, are similar to those of open surgery.	The Scottish Intercollegiate Guidelines Network (SIGN)	Strong	Strong	High quality evidence (RCT showed improved short term outcomes for LLR, which were also supported by retrospective studies despite slight inconsistency from a recent metaanalysis showing less short term improvements, as some are similar between the two procedures) Overall there was a relative effect and a high baseline risk Slight variability in information as mentioned and costs/resources not co…	0	Strong	High quality evidence (RCT showed improved short term outcomes for LLR, which were also supported by retrospective studies despite slight inconsistency from a recent metaanalysis showing less short term improvements, as some are similar between the two procedures) Overall there was a relative effect and a high baseline risk Slight variability in information as mentioned and costs/resources not co…		4	153	0.395833	0.888889	0.0833333	0	1	0
Parenchymal sparing resections should be adopted, when feasible, for the laparoscopic management of colorectal liver metastasis. The laparoscopic approach should not cause any alteration to the surgical indications.	The Scottish Intercollegiate Guidelines Network (SIGN)	Strong	Weak	Low quality evidence (One case study and indirectness of evidence as there was no direct comparison of parenchymal sparing resections to other techniques) Extrapolation from the study and sparse data	1	Weak	Low quality evidence (One case study and indirectness of evidence as there was no direct comparison of parenchymal sparing resections to other techniques) Extrapolation from the study and sparse data		4	154	0.40625	0.833333	0.0833333	1	0	0
Simultaneous laparoscopic colorectal and liver resection is an appropriate option in highly selected cases. The short-term outcomes of combined minor liver and colorectal resections are similar to those of combined open surgery	The Scottish Intercollegiate Guidelines Network (SIGN)	Strong	Weak	Low quality evidence (A retrospective study, despite CI did not include 0 or 0.5 and + 0.5, a sample size of <400 was still a factor for imprecision and expert opinion was relied upon as well) Sparse data as said by the guideline developer themselves there was not enough data	1	Weak	Low quality evidence (A retrospective study, despite CI did not include 0 or 0.5 and + 0.5, a sample size of <400 was still a factor for imprecision and expert opinion was relied upon as well) Sparse data as said by the guideline developer themselves there was not enough data		4	155	0.416667	0.888889	0.0833333	1	0	0
Combined major liver and colorectal resections can be complex and challenging, and currently there is insufficient evidence to support that this combined laparoscopic procedure produces similar outcomes to combined open procedures.	The Scottish Intercollegiate Guidelines Network (SIGN)	Weak	Weak	Very low quality evidence (Expert opinion) Not enough evidence to support the combined procedure	0	Weak	Very low quality evidence (Expert opinion) Not enough evidence to support the combined procedure		4	156	0.364583	0.861111	0.0833333	0	0	0
The decision regarding the timing of resection of colorectal or liver malignancies in synchronous disease is similar to open surgery.	The Scottish Intercollegiate Guidelines Network (SIGN)	Strong	Weak	Low quality of evidence (Despite being a metaanalysis, it consisted of only case series, case reports or casecontrol studies, no RCTs, study did not compare timing of resections and even suggests itself that it is not welldefined) Extrapolation from study	1	Weak	Low quality of evidence (Despite being a metaanalysis, it consisted of only case series, case reports or casecontrol studies, no RCTs, study did not compare timing of resections and even suggests itself that it is not welldefined) Extrapolation from study		4	157	0.364583	0.861111	0.0833333	1	0	0
Benign diseases or neoplasms with malignant potential are suitable for laparoscopic liver resection and provide satisfactory postoperative outcomes. However, the laparoscopic approach should not expand the surgical indications for resection in benign liver disease.	The Scottish Intercollegiate Guidelines Network (SIGN)	Strong	Strong	High quality evidence (Nationwide (sample size >2000) casecontrol study with a high probability of a causal relationship and a metaanalysis of different studies with consistent outcomes) absolute effects	0	Strong	High quality evidence (Nationwide (sample size >2000) casecontrol study with a high probability of a causal relationship and a metaanalysis of different studies with consistent outcomes) absolute effects		4	158	0.385417	0.833333	0.0833333	0	1	0
Laparoscopic liver resection is an appropriate approach in the treatment of metastasis from neuroendocrine and other noncolorectal liver metastasis.	The Scottish Intercollegiate Guidelines Network (SIGN)	Strong	Weak	Low quality evidence (Evidence from one observational study, despite outcome showed a significant difference, limited study design would make this a low quality evidence) Not enough studies to support this guideline	1	Weak	Low quality evidence (Evidence from one observational study, despite outcome showed a significant difference, limited study design would make this a low quality evidence) Not enough studies to support this guideline		4	159	0.354167	0.805556	0.0833333	1	0	0
In selected patients, laparoscopic liver resection for HCC offers better postoperative outcomes in terms of a decreased morbidity and hospital stay without compromising oncological outcomes when compared with open resections.	The Scottish Intercollegiate Guidelines Network (SIGN)	Strong	Strong	High quality evidence (Metaanalysis of studies totalling 5889 patients and a large RCT, despite the metaanalysis might be slightly imprecise due to 95% CI including 0.5 for shorter hospital stay, both indicateed consistency in results and directness of evidence) relative effect and absolute effect, high patient importance	0	Strong	High quality evidence (Metaanalysis of studies totalling 5889 patients and a large RCT, despite the metaanalysis might be slightly imprecise due to 95% CI including 0.5 for shorter hospital stay, both indicateed consistency in results and directness of evidence) relative effect and absolute effect, high patient importance		4	160	0.354167	0.861111	0.0833333	0	1	0
For HCC, indications and type of resection should not differ between laparoscopic and open approaches. For HCC located in the postero- superior part of the liver (ie, segments 1, 4a, 7, and 8), laparoscopic resection is technically demanding, not yet well-standardized and should only be performed in experienced centres ( see implementation section for definition of experienced centre/experienced …	The Scottish Intercollegiate Guidelines Network (SIGN)	Weak	Weak	Very low quality evidence (Expert opinion)	0	Weak	Very low quality evidence (Expert opinion)		4	161	0.354167	0.805556	0.0833333	0	0	0
As for other indications, intermittent clamping, selectively applied in patients with HCC, may help to decrease blood loss without detrimental effects on liver function.	The Scottish Intercollegiate Guidelines Network (SIGN)	Strong	Weak	Very low quality evidence (Expert opinion)	1	Weak	Very low quality evidence (Expert opinion)		4	162	0.375	0.888889	0.0833333	1	0	0
In experienced hands, laparoscopic major resections for HCC are an appropriate option, as in open surgery, in highly selected patients.	The Scottish Intercollegiate Guidelines Network (SIGN)	Strong	Weak	High quality evidence (Metaanalysis of studies totalling 5889 patients and a large RCT, however, evidence was partly extrapolated, as no evidence could define and limit to only towards ‘experienced hands or ‘highly selected patients’)	1	Weak	High quality evidence (Metaanalysis of studies totalling 5889 patients and a large RCT, however, evidence was partly extrapolated, as no evidence could define and limit to only towards ‘experienced hands or ‘highly selected patients’)		4	163	0.364583	0.888889	0.0833333	1	0	0
In patients with cirrhosis, the risk of postoperative ascites and decompensation might be lower than expected with open resections.	The Scottish Intercollegiate Guidelines Network (SIGN)	Strong	Weak	High quality evidence (Systematic review and metaanalysis of the comparative studies between open procedure and laparoscopic procedure together with a retrospective case series, both gave consistent evidence) However, the systematic reviews and the studies all showed that a laparoscopic procedure yielded better short term outcomes with noninferior long term outcomes, thus the guideline seemed to …	1	Weak	High quality evidence (Systematic review and metaanalysis of the comparative studies between open procedure and laparoscopic procedure together with a retrospective case series, both gave consistent evidence) However, the systematic reviews and the studies all showed that a laparoscopic procedure yielded better short term outcomes with noninferior long term outcomes, thus the guideline seemed to …		4	164	0.375	0.777778	0.0833333	1	0	0
The extension of indications into patients with significant portal hypertension or ascites requires caution and further evaluation.	The Scottish Intercollegiate Guidelines Network (SIGN)	Weak	Weak	Low quality evidence (Two case reports and expert opinion) Sparse data	0	Weak	Low quality evidence (Two case reports and expert opinion) Sparse data		4	165	0.375	0.805556	0.0833333	0	0	0
The role of laparoscopic minor resection for single peripheral or subcapsular HCC in selected Child B patients requires caution and further evaluation.	The Scottish Intercollegiate Guidelines Network (SIGN)	Weak	Weak	Very low quality evidence (Guideline developed based on a single case control study of a sample size of five child B and the paper authors utilised their own opinion to make the conclusion)	0	Weak	Very low quality evidence (Guideline developed based on a single case control study of a sample size of five child B and the paper authors utilised their own opinion to make the conclusion)		4	166	0.364583	0.805556	0.0833333	0	0	0
Laparoscopic donor hepatectomy (LDH) has been slowly adopted since its first description in 2002. The donor’s safety should be the primary concern, and LDH requires both expertise in live donor liver transplantation and laparoscopic liver surgery ( see implementation section for definition of experienced centre/experienced surgeon).	The Scottish Intercollegiate Guidelines Network (SIGN)	Strong	Weak	Very low quality evidence (Guideline developed based on a single case control study with only 22 laparoscopic donor hepatectomies compared with 20 open/hybrid hepatectomies)	1	Weak	Very low quality evidence (Guideline developed based on a single case control study with only 22 laparoscopic donor hepatectomies compared with 20 open/hybrid hepatectomies)		4	167	0.34375	0.805556	0.0833333	1	0	0
Laparoscopic-assisted techniques, including hand-assisted and hybrid procedures, in living donor hepatectomy provide moderate advantages over an open approach. These techniques may help in a stepwise learning process before proceeding to a pure laparoscopic approach.	The Scottish Intercollegiate Guidelines Network (SIGN)	Strong	Weak	No evidence was provided to support this guideline	1	Weak	No evidence was provided to support this guideline		4	168	0.354167	0.777778	0.0833333	1	0	0
Living donor hepatectomy for paediatric transplantation: pure laparoscopic left lateral sectionectomy offers a reduction in blood loss, morbidity, and hospital stay. It should be considered as standard practice similar to the open technique	The Scottish Intercollegiate Guidelines Network (SIGN)	Strong	Weak	No evidence was provided to support this guideline	1	Weak	No evidence was provided to support this guideline		4	169	0.354167	0.75	0.0833333	1	0	0
Living donor hepatectomy for adult transplantation: laparoscopic major hepatectomy in live donors is not yet standardized in terms of donor selection and surgical technique. Its safety and postoperative outcomes need further evaluation in expert centres. Its dissemination cannot be recommended at present ( see implementation section for definition of experienced centre/experienced surgeon).	The Scottish Intercollegiate Guidelines Network (SIGN)	Strong	Weak	No evidence was provided to support this guideline	1	Weak	No evidence was provided to support this guideline		4	170	0.354167	0.75	0.0833333	1	0	0
In elderly patients a laparoscopic approach appears to offer advantages in terms of shorter hospital stay and lower complication rates.	The Scottish Intercollegiate Guidelines Network (SIGN)	Strong	Weak	Very low quality evidence (Only one relevant retrospective casecontrol study, the other referenced RCT did not mention any information on age or elderly patient) Despite the evidence showed significant improved patient outcome in that study, sparse data and a limited study design made it a recommendation	1	Weak	Very low quality evidence (Only one relevant retrospective casecontrol study, the other referenced RCT did not mention any information on age or elderly patient) Despite the evidence showed significant improved patient outcome in that study, sparse data and a limited study design made it a recommendation		4	171	0.375	0.75	0.0833333	1	0	0
Increasing age is not in itself a contraindication to laparoscopic liver resection. Surgeons should be aware of the potential decrease in physiologic reserve of these patients and should have a low threshold for conversion.	The Scottish Intercollegiate Guidelines Network (SIGN)	Strong	Weak	Very low quality evidence (Only one relevant retrospective casecontrol study was relevant, the other referenced RCT did not mention any information on age or elderly patient) Despite the evidence showed significant improved patient outcome in that study, sparse data and a limited study design made it a recommendation	1	Weak	Very low quality evidence (Only one relevant retrospective casecontrol study was relevant, the other referenced RCT did not mention any information on age or elderly patient) Despite the evidence showed significant improved patient outcome in that study, sparse data and a limited study design made it a recommendation		4	172	0.375	0.722222	0.0833333	1	0	0
Obesity is not a contraindication to laparoscopic liver resection. Obesity is not a contraindication to laparoscopic liver resection.	The Scottish Intercollegiate Guidelines Network (SIGN)	Strong	Weak	Low quality evidence (one casecontrol study, despite significant differences were shown, due to a small sample size (68 patients) that might lead to imprecision and the limited study design itself, it was regarded as low quality) Sparse data	1	Weak	Low quality evidence (one casecontrol study, despite significant differences were shown, due to a small sample size (68 patients) that might lead to imprecision and the limited study design itself, it was regarded as low quality) Sparse data		4	173	0.385417	0.694444	0.0833333	1	0	0
In experienced hands and with strict patient selection, laparoscopy is an appropriate option in patients requiring repeat liver resectionIn experienced hands and with strict patient selection, laparoscopy is an appropriate option in patients requiring repeat liver resection	The Scottish Intercollegiate Guidelines Network (SIGN)	Strong	Strong	High quality evidence (Despite evidence was from either casecontrol or cohort studies, they provided a consistent improved patient outcome) Despite great operative time and blood loss was shown in the studies, there was high patient importance due to less adhesions	0	Strong	High quality evidence (Despite evidence was from either casecontrol or cohort studies, they provided a consistent improved patient outcome) Despite great operative time and blood loss was shown in the studies, there was high patient importance due to less adhesions		4	174	0.375	0.75	0.0833333	0	1	0
Two-stage liver resection can be performed laparoscopically in highly selected cases in experienced hands ( see implementation section for definition of experienced centre/experienced surgeon).	The Scottish Intercollegiate Guidelines Network (SIGN)	Strong	Weak	Low quality evidence (Case control studies with both sample size <400, limited study design and potential imprecision overshadows the consistent evidence) Extrapolation from studies Sparse data	1	Weak	Low quality evidence (Case control studies with both sample size <400, limited study design and potential imprecision overshadows the consistent evidence) Extrapolation from studies Sparse data		4	175	0.34375	0.75	0.0833333	1	0	0
Lesions in close proximity to major vessels (eg, <1 cm) can be resected laparoscopically when performed in selected patients by experienced hands ( see implementation section for definition of experienced centre/experienced surgeon).	The Scottish Intercollegiate Guidelines Network (SIGN)	Strong	Weak	Low quality evidence (A casecontrol study and a sample size of only 36) Sparse data since only one study to support the guideline	1	Weak	Low quality evidence (A casecontrol study and a sample size of only 36) Sparse data since only one study to support the guideline		4	176	0.354167	0.861111	0.0833333	1	0	0
Tumour size on its own is not an absolute contraindication for LLR.	The Scottish Intercollegiate Guidelines Network (SIGN)	Strong	Weak	Low quality evidence (Two casecontrol studies, both with a sample size <400 indicating that it might lead to inconsistency) Despite the fact that both studies did show consistent evidence, that there were no significant differences in complication rate, it was shown to be inferior to the open procedure in blood loss, operative time and length of hospital stay, which all could be of high patient i…	1	Weak	Low quality evidence (Two casecontrol studies, both with a sample size <400 indicating that it might lead to inconsistency) Despite the fact that both studies did show consistent evidence, that there were no significant differences in complication rate, it was shown to be inferior to the open procedure in blood loss, operative time and length of hospital stay, which all could be of high patient i…		4	177	0.354167	0.833333	0.0833333	1	0	0
Laparoscopic major hepatectomies have been shown to be an appropriate option in experienced hands and selected patients. It offers significant advantages in terms of reduced blood loss, fewer pulmonary complications, less analgesic requirement, and shorter hospital stay. The surgical oncological adequacy is comparable to open surgery ( see implementation section for definition of experienced cent…	The Scottish Intercollegiate Guidelines Network (SIGN)	Strong	Strong	High quality evidence (Metaanalysis of 9527 case series worldwide, despite being the only available publication to support the guideline, the large sample size increases precision, consistent patient outcome with another metaanalysis and a comparative study) High patient importance and relative effects	0	Strong	High quality evidence (Metaanalysis of 9527 case series worldwide, despite being the only available publication to support the guideline, the large sample size increases precision, consistent patient outcome with another metaanalysis and a comparative study) High patient importance and relative effects		4	178	0.385417	0.805556	0.0833333	0	1	0
While the majority of studies concerning major liver resections combine right and left laparoscopic hepatectomies, the outcomes of these 2 surgeries remain very different and should be considered separately.	The Scottish Intercollegiate Guidelines Network (SIGN)	Strong	Weak	Very low quality evidence (Expert opinion and no other evidence to support the guideline)	1	Weak	Very low quality evidence (Expert opinion and no other evidence to support the guideline)		4	179	0.375	0.777778	0.0833333	1	0	0
In experienced hands and with selected patients laparoscopic right hemi-hepatectomy is possibly associated with lower morbidity, less blood loss, and a shorter hospital stay compared with an open approach ( see implementation section for definition of experienced centre/experienced surgeon).	The Scottish Intercollegiate Guidelines Network (SIGN)	Strong	Weak	Very low quality evidence (Expert opinion) Extrapolation from studies and as the advantageous outcomes were in studies for all laparoscopic outcomes rather than specifically right hemihepatectomy	1	Weak	Very low quality evidence (Expert opinion) Extrapolation from studies and as the advantageous outcomes were in studies for all laparoscopic outcomes rather than specifically right hemihepatectomy		4	180	0.395833	0.805556	0.0833333	1	0	0
Laparoscopic right hemi-hepatectomy should be further developed in major liver centres.	The Scottish Intercollegiate Guidelines Network (SIGN)	Strong	Weak	Very low quality evidence (Expert opinion)	1	Weak	Very low quality evidence (Expert opinion)		4	181	0.395833	0.777778	0.0833333	1	0	0
Laparoscopic left hemi-hepatectomy is possibly associated with lower morbidity, less blood loss, and shorter hospital stay when compared with an open approach. It should be considered as an appropriate option in experienced centre ( see implementation section for definition of experienced centre/experienced surgeon).	The Scottish Intercollegiate Guidelines Network (SIGN)	Strong	Strong	High quality evidence (One systematic review of a RCT and other types of studies which all showed consistent evidence) High patient importance and relative effects	0	Strong	High quality evidence (One systematic review of a RCT and other types of studies which all showed consistent evidence) High patient importance and relative effects		4	182	0.354167	0.777778	0.0833333	0	1	0
The laparoscopic approach should be recommended as standard practice for resection of lesions in the left lateral section and should also be offered to the majority of patients undergoing minor liver resection in the anterior segments.	The Scottish Intercollegiate Guidelines Network (SIGN)	Strong	Strong	High quality evidence (Metaanalysis of 9527 case series worldwide, despite being the only available publication to support the guideline, the large sample size increased precision, consistent patient outcome with another metaanalysis and a comparative study) High patient importance and relative effects	0	Strong	High quality evidence (Metaanalysis of 9527 case series worldwide, despite being the only available publication to support the guideline, the large sample size increased precision, consistent patient outcome with another metaanalysis and a comparative study) High patient importance and relative effects		4	183	0.364583	0.777778	0.0833333	0	1	0
Currently there is insufficient evidence to provide clear recommendations on the role of laparoscopic resections in segments 4B/5 for early gallbladder cancer or the adequacy of laparoscopic lymph node dissection with hepatico-jejunostomy in cases of cystic duct stump invasion.	The Scottish Intercollegiate Guidelines Network (SIGN)	Weak	Weak	Low quality evidence (One casecontrol study and one trial for a novel strategy with a sample size of 19 patients, despite both described the procedure as noninferior, the sample size led to imprecision and the limited study designs meant more evidence was needed)	0	Weak	Low quality evidence (One casecontrol study and one trial for a novel strategy with a sample size of 19 patients, despite both described the procedure as noninferior, the sample size led to imprecision and the limited study designs meant more evidence was needed)		4	184	0.354167	0.833333	0.0833333	0	0	0
Laparoscopic resection of lesions in the postero-superior liver (segments 1, 4a, 7, and 8) is an option in experienced hands with selected patients. It is associated with similar short-term benefits compared with laparoscopic resection of anterior and lateral segments ( see implementation section for definition of experienced centre/experienced surgeon).	The Scottish Intercollegiate Guidelines Network (SIGN)	Strong	Weak	Low quality evidence (Case control study and expert opinion with consistent evidence) It was not of high patient importance as it only proved noninferiority Sparse data	1	Weak	Low quality evidence (Case control study and expert opinion with consistent evidence) It was not of high patient importance as it only proved noninferiority Sparse data		4	185	0.385417	0.805556	0.0833333	1	0	0
The laparoscopic approach to the postero-superior segments may be facilitated by altered patient positioning (left lateral decubitus or semiprone) and/or insertion of intercostal or transthoracic ports.	The Scottish Intercollegiate Guidelines Network (SIGN)	Weak	Weak	Low quality evidence (Observational study and cohort study, both with a sample size <400, indirectness of evidence) Sparse evidence as only two studies were cited	0	Weak	Low quality evidence (Observational study and cohort study, both with a sample size <400, indirectness of evidence) Sparse evidence as only two studies were cited		4	186	0.385417	0.805556	0.0833333	0	0	0
The role of robotic surgery in facilitating resections in the difficult segments is currently unproven and warrants further evaluation.	The Scottish Intercollegiate Guidelines Network (SIGN)	Strong	Strong	quality evidence (A cohort study with direct evidence but however still a sample size <400 ) Sparse data as only one study, and since the guideline is on emphasis of further evaluation, it acknowledged the lack of evidence thus warranted a recommendation	0	Strong	quality evidence (A cohort study with direct evidence but however still a sample size <400 ) Sparse data as only one study, and since the guideline is on emphasis of further evaluation, it acknowledged the lack of evidence thus warranted a recommendation		4	187	0.385417	0.805556	0.0833333	0	1	0
Laparoscopic anatomical segmentectomies and sectionectomies are technically feasible in experienced hands. Anatomical resections may be facilitated by various techniques according to individual surgeon preference, including the Glissonian approach, staining methods, and indocyanine green fluorescence imaging ( see implementation section for definition of experienced center/experienced surgeon).	The Scottish Intercollegiate Guidelines Network (SIGN)	Weak	Weak	Low quality evidence (All the three different approaches mentioned in the guideline merit their own individual statement, and there were only one study to support each approach respectively, those were either observation studies with a sample size <400 or case series, thus the limited study design itself already indicated it as a low quality evidence) Sparse evidence	0	Weak	Low quality evidence (All the three different approaches mentioned in the guideline merit their own individual statement, and there were only one study to support each approach respectively, those were either observation studies with a sample size <400 or case series, thus the limited study design itself already indicated it as a low quality evidence) Sparse evidence		4	188	0.375	0.805556	0.0833333	0	0	0
Laparoscopic parenchymal sparing liver resections and anatomical segmentectomies of central segments are challenging procedures which should be restricted to high volume centres and performed by surgeons with experience in laparoscopic major liver resection ( see implementation section for definition of experienced centers/experienced surgeon).	The Scottish Intercollegiate Guidelines Network (SIGN)	Weak	Weak	Very low quality evidence (One cohort and one case control study with a small sample size) Extrapolation from study Sparse evidence	0	Weak	Very low quality evidence (One cohort and one case control study with a small sample size) Extrapolation from study Sparse evidence		4	189	0.395833	0.805556	0.0833333	0	0	0
There is no evidence that hand-assisted and hybrid approaches have any significant advantages over a pure laparoscopic approach in terms of intraoperative and short-term outcomes. HALS and hybrid procedures may be used in technically difficult cases (large lesions, posterior lesions, donor hepatectomy) to avoid full open conversion. These techniques may represent a safe bridge towards pure laparo…	The Scottish Intercollegiate Guidelines Network (SIGN)	Strong	Strong	High quality evidence (Metaanalysis of 75 case series or casecontrol studies, which showed consistent outcome that supported the guideline)	0	Strong	High quality evidence (Metaanalysis of 75 case series or casecontrol studies, which showed consistent outcome that supported the guideline)		4	190	0.40625	0.833333	0.0833333	0	1	0
Intraoperative and short-term outcomes after robotic resections seem comparable with those after pure laparoscopic resections. However, it can require 2 trained surgeons to perform procedures. Cost-effectiveness studies are mandatory, given the cost of robotic technology.	The Scottish Intercollegiate Guidelines Network (SIGN)	Strong	Strong	High quality evidence (Consistent evidence from one systematic review of 29 studies and one cohort) Cost and resources considered Despite there was a low baseline risk in the cohort study	0	Strong	High quality evidence (Consistent evidence from one systematic review of 29 studies and one cohort) Cost and resources considered Despite there was a low baseline risk in the cohort study		4	191	0.385417	0.833333	0.0833333	0	1	0
Intraoperative laparoscopic ultrasound should be available for every case of laparoscopic liver resection. This is essential to: identify and stage malignant lesions; confirm the preoperative liver anatomy and tumour location; define the resection line and guide the parenchymal transection.	The Scottish Intercollegiate Guidelines Network (SIGN)	Strong	Strong	High quality of evidence (Two cohort studies, metaanalyses and surveys to centres all indicated the effectiveness of laparoscopic ultrasound and the evidence was direct)	0	Strong	High quality of evidence (Two cohort studies, metaanalyses and surveys to centres all indicated the effectiveness of laparoscopic ultrasound and the evidence was direct)		4	192	0.375	0.75	0.0833333	0	1	0
Different devices may be used for the transection of liver parenchyma during laparoscopic liver resection and include bipolar sealing devices, ultrasonic dissectors, ultrasonic aspirators, combined ultrasonic, and bipolar dissectors and radio-frequency bipolar devices.	The Scottish Intercollegiate Guidelines Network (SIGN)	Strong	Weak	Low quality evidence (All evidence was from case series and all had sample sizes of <400 so it might lead to potential imprecision) No baseline risk and relative effects Sparse evidence to support the guideline	1	Weak	Low quality evidence (All evidence was from case series and all had sample sizes of <400 so it might lead to potential imprecision) No baseline risk and relative effects Sparse evidence to support the guideline		4	193	0.364583	0.833333	0.0833333	1	0	0
While dissection of the superficial layer of the liver parenchyma can be performed with any energy device, deeper transection should ideally be performed with an appropriate device to identify deep vascular structures and minimize bleeding. The devices should be chosen in accordance to surgeon’s and hospital’s expertise and preference.	The Scottish Intercollegiate Guidelines Network (SIGN)	Weak	Weak	Low quality evidence (All evidence was from case series and all had sample sizes of <400 so it might lead to potential imprecision) No baseline risk and relative effects Sparse evidence to support the guideline	0	Weak	Low quality evidence (All evidence was from case series and all had sample sizes of <400 so it might lead to potential imprecision) No baseline risk and relative effects Sparse evidence to support the guideline		4	194	0.354167	0.805556	0.0833333	0	0	0
All vascular and biliary structures should be secured during parenchymal dissection. With the following considerations: A: Vascular staplers or locked clips should be used for large structures. Smaller vessels can be divided using metal or locked clips or sealed with an energy device B: The use of staplers for parenchymal transection should be used with caution because it lacks precision and iden…	The Scottish Intercollegiate Guidelines Network (SIGN)	Strong	Strong	High quality evidence (Systematic review from an international database with a sample size of 1499) High patient importance as all the more significant aspects (P<0.05) were important to patient survival and quality of life	0	Strong	High quality evidence (Systematic review from an international database with a sample size of 1499) High patient importance as all the more significant aspects (P<0.05) were important to patient survival and quality of life		4	195	0.354167	0.805556	0.0833333	0	1	0
Both extrahepatic individual ligation or en-bloc Glissonian techniques are feasible laparoscopically and are a matter of surgeon’s preference	The Scottish Intercollegiate Guidelines Network (SIGN)	Strong	Strong	High quality evidence (Metaanalysis and one casecontrol study over seven years showed advantages of the techniques, the outcome was also significant) High patient importance as studies showed lower complication rate etc However, cost and resources should be considered as well	0	Strong	High quality evidence (Metaanalysis and one casecontrol study over seven years showed advantages of the techniques, the outcome was also significant) High patient importance as studies showed lower complication rate etc However, cost and resources should be considered as well		4	196	0.354167	0.833333	0.0833333	0	1	0
The optimal technique for transection should take into account the liver texture, magnitude, and distribution of disease, surgeon’s proficiency, and availability of dedicated devices.	The Scottish Intercollegiate Guidelines Network (SIGN)	Strong	Weak	Very low quality evidence (Expert opinion)	1	Weak	Very low quality evidence (Expert opinion)		4	197	0.364583	0.833333	0.0833333	1	0	0
With respect to right hemi-hepatectomy both the anterior (without prior liver mobilization) and the conventional (with primary liver mobilization) approaches can be considered. The choice is dependent on the surgeon’s preference and experience.	The Scottish Intercollegiate Guidelines Network (SIGN)	Strong	Weak	Low quality evidence (Case report or case series) No baseline risk , relative and absolute effect Sparse evidence	1	Weak	Low quality evidence (Case report or case series) No baseline risk , relative and absolute effect Sparse evidence		4	198	0.354167	0.833333	0.0833333	1	0	0
In the case of large tumour mass or delicate parenchyma (stiff/fragile), the anterior approach should be used preferentially.	The Scottish Intercollegiate Guidelines Network (SIGN)	Strong	Weak	Low quality evidence (Case report or case series and expert opinion) No baseline risk , relative and absolute effect Sparse evidence	1	Weak	Low quality evidence (Case report or case series and expert opinion) No baseline risk , relative and absolute effect Sparse evidence		4	199	0.354167	0.833333	0.0833333	1	0	0
The hanging maneuver may be considered to facilitate the anterior approach, although its reproducibility and usefulness have not yet been established in laparoscopic surgery and need specific expertise.	The Scottish Intercollegiate Guidelines Network (SIGN)	Weak	Weak	Low quality evidence (Based on a case report) Sparse evidence No baseline risk, relative effect	0	Weak	Low quality evidence (Based on a case report) Sparse evidence No baseline risk, relative effect		4	200	0.354167	0.833333	0.0833333	0	0	0
To progress transection lines with an optimal view, a caudal approach to parenchyma division is advisable.	The Scottish Intercollegiate Guidelines Network (SIGN)	Weak	Weak	Very low quality evidence (Based on a case report) Sparse evidence No baseline risk, relative effect	0	Weak	Very low quality evidence (Based on a case report) Sparse evidence No baseline risk, relative effect		4	201	0.354167	0.861111	0.0833333	0	0	0
Inflow control, intravascular volume management, and secure division of vascular elements should be regarded to as the pillars of bleeding control during laparoscopic liver resections.	The Scottish Intercollegiate Guidelines Network (SIGN)	Strong	Weak	Very low quality evidence (Expert opinion)	1	Weak	Very low quality evidence (Expert opinion)		4	202	0.354167	0.805556	0.0833333	1	0	0
Pringle maneuver is the most effective technique of inflow control, provided it is used intermittently. Hemi-hepatic inflow control should be considered as an alternative to Pringle maneuver when technically convenient.	The Scottish Intercollegiate Guidelines Network (SIGN)	Strong	Weak	Low quality evidence (Case control studies of sample size <400, which might lead to imprecision. There was inconsistent evidence) Limited evidence to support the guideline	1	Weak	Low quality evidence (Case control studies of sample size <400, which might lead to imprecision. There was inconsistent evidence) Limited evidence to support the guideline		4	203	0.354167	0.777778	0.0833333	1	0	0
A low CVP and a CO2 pneumoperitoneum between 12 and 14 mm Hg during the transection phase allows reduced blood loss without a subsequent risk of gas embolism.	The Scottish Intercollegiate Guidelines Network (SIGN)	Strong	Weak	Low quality evidence (Case series) Only evidence from one study to develop the guideline	1	Weak	Low quality evidence (Case series) Only evidence from one study to develop the guideline		4	204	0.364583	0.777778	0.0833333	1	0	0
Cardiac preload monitoring through stroke volume variation is a valid alternative to the traditional CVP measurement as guide to fluid management during laparoscopic liver resections. Cardiac preload monitoring through stroke volume variation is a valid alternative to the traditional CVP measurement as guide to fluid management during laparoscopic liver resections.	The Scottish Intercollegiate Guidelines Network (SIGN)	Strong	Strong	High quality evidence (RCT, which showed significant effects (P<0.05) compared to control in certain aspects and the rest noninferior) High baseline risk and good relative effect	0	Strong	High quality evidence (RCT, which showed significant effects (P<0.05) compared to control in certain aspects and the rest noninferior) High baseline risk and good relative effect		4	205	0.385417	0.777778	0.0833333	0	1	0
Early conversion should be considered to protect the patient from complications related to late/emergency conversions.	The Scottish Intercollegiate Guidelines Network (SIGN)	Strong	Weak	Low quality evidence (Case control study with a sample size < 400, the evidence was inconsistent as it showed early conversion and later conversions had similar outcomes and did not lead to higher morbidity) Limited evidence	1	Weak	Low quality evidence (Case control study with a sample size < 400, the evidence was inconsistent as it showed early conversion and later conversions had similar outcomes and did not lead to higher morbidity) Limited evidence		4	206	0.385417	0.888889	0.0833333	1	0	0
Conversion to open should be considered if the surgeon is failing to progress due to technical difficulties, if patient’s condition is compromised, or if blood loss is higher than expected. In cases of uncertainty of the oncological margin, conversion should be performed if adequate margins are expected with an open approach.	The Scottish Intercollegiate Guidelines Network (SIGN)	Strong	Weak	Low quality evidence (Case series with a sample size <400) Extrapolation from studies	1	Weak	Low quality evidence (Case series with a sample size <400) Extrapolation from studies		4	207	0.375	0.888889	0.0833333	1	0	0
Major bleeding that requires conversion should be temporarily tamponaded and controlled before opening to avoid the risk of haemorrhagic shock and air embolism.	The Scottish Intercollegiate Guidelines Network (SIGN)	Strong	Weak	Very low quality evidence (Expert opinion)	1	Weak	Very low quality evidence (Expert opinion)		4	208	0.364583	0.861111	0.0833333	1	0	0
Laparoscopic liver resections should only be performed by surgeons with advanced laparoscopic skills and a wide experience of open liver surgery. Surgeons intending to start a laparoscopic liver practice should first pursue specific training through fellowships, courses, or proctoring programs.	The Scottish Intercollegiate Guidelines Network (SIGN)	Strong	Weak	Very low quality evidence (Expert opinion)	1	Weak	Very low quality evidence (Expert opinion)		4	209	0.34375	0.75	0.0833333	1	0	0
Surgeons should develop their laparoscopic liver practice in a stepwise fashion. Proficiency should initially be gained by performing minor resections of lesions in the left lateral and anterior segments. Major resections should not be attempted before completing this first part of the learning curve.	The Scottish Intercollegiate Guidelines Network (SIGN)	Strong	Weak	Low quality evidence (Case series and one case control study) Limited evidence as only two case series and one case control study to develop the guideline The evidence was contradictory as one case series showed that preparatory experience did not make any differences in terms of operation time, morbidity rate or major morbidity rate and only blood loss showed significant difference	1	Weak	Low quality evidence (Case series and one case control study) Limited evidence as only two case series and one case control study to develop the guideline The evidence was contradictory as one case series showed that preparatory experience did not make any differences in terms of operation time, morbidity rate or major morbidity rate and only blood loss showed significant difference		4	210	0.364583	0.75	0.0833333	1	0	0
The resection of complex lesions such as those near to major vessels or of significant size should only be considered after gaining proficiency and completing the learning curve in nonanatomical, major, and anatomical parenchymal sparing liver resections (including those of lesions in the posterior segments). The risk/benefit ratio of laparoscopic versus open surgery in such cases remains unclear…	The Scottish Intercollegiate Guidelines Network (SIGN)	Strong	Weak	Low quality evidence (Case series and expert opinion) Extrapolation from studies	1	Weak	Low quality evidence (Case series and expert opinion) Extrapolation from studies		4	211	0.364583	0.75	0.0833333	1	0	0
A number of factors including patient’s BMI, preoperative fitness, neoadjuvant chemotherapy, previous abdominal surgery, and previous liver resections can influence intraoperative difficulty. Surgeons should carefully assess these factors and the feasibility of the laparoscopic approach to the operation based on their level of experience.	The Scottish Intercollegiate Guidelines Network (SIGN)	Strong	Weak	Low quality evidence (Case series and expert opinion) Extrapolation from studies	1	Weak	Low quality evidence (Case series and expert opinion) Extrapolation from studies		4	212	0.364583	0.777778	0.0833333	1	0	0
Laparoscopic liver surgery should be performed in centers where open liver surgery is well-established and routinely performed.	The Scottish Intercollegiate Guidelines Network (SIGN)	Strong	Weak	Very low quality evidence (Expert opinion)	1	Weak	Very low quality evidence (Expert opinion)		4	213	0.354167	0.805556	0.0833333	1	0	0
The laparoscopic approach should be considered a standard practice for noncomplex minor liver resections.	The Scottish Intercollegiate Guidelines Network (SIGN)	Strong	Strong	High quality of evidence (Systematic review of casecontrol studies with consistent evidence)	0	Strong	High quality of evidence (Systematic review of casecontrol studies with consistent evidence)		4	214	0.34375	0.833333	0.0833333	0	1	0
Laparoscopic major and/or complex liver resections should be performed in high-volume liver centers, where expertise and experience can adequately develop	The Scottish Intercollegiate Guidelines Network (SIGN)	Strong	Strong	High quality of evidence (Systematic review of casecontrol studies with consistent evidence)	0	Strong	High quality of evidence (Systematic review of casecontrol studies with consistent evidence)		4	215	0.34375	0.805556	0.0833333	0	1	0
LLR should be an available option in all liver centers as part of the multidisciplinary management of liver cancer. Ideally, each center should have 2 or more surgeons with competency in laparoscopic liver surgery.	The Scottish Intercollegiate Guidelines Network (SIGN)	Strong	Weak	Very low quality evidence (Expert opinion)	1	Weak	Very low quality evidence (Expert opinion)		4	216	0.34375	0.861111	0.0833333	1	0	0
As a proctor, a surgeon should have developed a personal experience performing a large number of LLRs including a variety of minor, major, and complex resections. The mentor should be respected in the field with an in-depth knowledge of the existing literature and a track record in training.	The Scottish Intercollegiate Guidelines Network (SIGN)	Strong	Weak	Very low quality evidence (Expert opinion)	1	Weak	Very low quality evidence (Expert opinion)		4	217	0.34375	0.833333	0.0833333	1	0	0
Registries for laparoscopic liver surgery should be implemented so that large numbers of cases can be recorded for research and data mentoring. This is of paramount importance in the absence of randomized control trials and high level of evidence. Centers performing LLR should be encouraged to contribute their data for all patients, which should be regularly audited. Unification and a limited num…	The Scottish Intercollegiate Guidelines Network (SIGN)	Strong	Weak	Very low quality evidence (Expert opinion)	1	Weak	Very low quality evidence (Expert opinion)		4	218	0.354167	0.805556	0.0833333	1	0	0
On-going collaboration, education, research, and data sharing are encouraged	The Scottish Intercollegiate Guidelines Network (SIGN)	Strong	Weak	Very low quality evidence (Expert opinion)	1	Weak	Very low quality evidence (Expert opinion)		4	219	0.34375	0.805556	0.0833333	1	0	0
A comprehensive preoperative algorithm should be proposed in order to avoid the morcellation of unexpected LMS	US Preventative Task Force	Weak	Weak	No evidence was presented Only expert opinion is used to conceive the algorithm	0	Weak	No evidence was presented Only expert opinion is used to conceive the algorithm		5	220	0.375	0.777778	1	0	0	0
The preoperative evaluation should start with clinical evaluation of all patients with presumed LM nodules. Detailed history and physical examination, with special attention paid to the clinical risk criteria (Table 3), should guide the clinician regarding the malignancy likelihood assessment and choice of surgical approach	US Preventative Task Force	Strong	Weak	Low quality evidence on the risk criteria (The clinical risk criteria was extracted from ACOG guidelines and AAGL guidelines, which was equivalent to expert opinion)	1	Weak	Low quality evidence on the risk criteria (The clinical risk criteria was extracted from ACOG guidelines and AAGL guidelines, which was equivalent to expert opinion)		5	221	0.427083	0.75	1	1	0	0
Ultrasonographic examination should be offered to all patients with fibroids	US Preventative Task Force	Strong	Weak	Low quality evidence (Four retrospective studies of 41,129 111 and 31 patients respectively and one case series. They also had conflicting evidence as some studies suggested it would be helpful for diagnosis and some says it was a poor diagnostic tool) Insufficient high quality studies to support the statement	1	Weak	Low quality evidence (Four retrospective studies of 41,129 111 and 31 patients respectively and one case series. They also had conflicting evidence as some studies suggested it would be helpful for diagnosis and some says it was a poor diagnostic tool) Insufficient high quality studies to support the statement		5	222	0.40625	0.805556	1	1	0	0
MUSA methodology and terminology are recommended to be used for scanning and observation reporting	US Preventative Task Force	Weak	Weak	Only expert opinion	0	Weak	Only expert opinion		5	223	0.40625	0.805556	1	0	0	0
Cervical cancer screening should be performed in all patients following the guidelines of recognized institutions or societies	US Preventative Task Force	Strong	Weak	Low quality evidence (One AAGL guidelines and one literature review of 12 observational studies. study designs overall)	1	Weak	Low quality evidence (One AAGL guidelines and one literature review of 12 observational studies. study designs overall)		5	224	0.385417	0.777778	1	1	0	0
To detect unrecognized malignancy and ascertain a woman's eligibility for morcellation, it is also recommended that all patients undergo: total LDH and LDH3 assay and hysteroscopy with biopsy in any case of abnormal uterine bleeding plus a CA-125 assay	US Preventative Task Force	Weak	Weak	No evidence presented recommended patients to undergo all procedures	0	Weak	No evidence presented recommended patients to undergo all procedures		5	225	0.458333	0.861111	1	0	0	0
Although MRI provides a better image then ultrasonography to delineate the exact location and characteristics of the fibroids (Level II-2), it should be considered only for women in whom the nature of the pelvic mass is uncertain after clinical assessment followed by blood test assays and pelvic ultrasound examination (Fig. 1). Patients considered “low-risk” can undergo surgery without further in…	US Preventative Task Force	Weak	Weak	Only expert opinion	0	Weak	Only expert opinion		5	226	0.427083	0.805556	1	0	0	0
Conventional MRI examinations should be performed while the correlation between conventional MRI findings (T1 and T2-weighted images), diffusion weighted imaging (DWI) intensity and corresponding apparent diffusion coefficient (ADC) values and dynamic contrast-enhanced MRI (DCE-MRI) with pharmacokinetic analysis study may also be evaluated in order to exclude or suspect the presence of a LMS	US Preventative Task Force	Weak	Weak	Only expert opinion	0	Weak	Only expert opinion		5	227	0.395833	0.805556	1	0	0	0
Only the patients who are considered “low risk” after MRI imaging may undergo minimal invasive surgery involving an intra-abdominal morcellation, unless the morcellation can be carried out in a contained bag Only the patients who are considered “low risk” after MRI imaging may undergo minimal invasive surgery involving an intra-abdominal morcellation, unless the morcellation can be carried out in…	US Preventative Task Force	Weak	Weak	Only expert opinion	0	Weak	Only expert opinion		5	228	0.354167	0.75	1	0	0	0
Proper informed consent has to be given to the patient explaining the potential risk of sarcoma morcellation and consequent upstaging, taking into account the difficulties encountered in providing a patient-specific risk	US Preventative Task Force	Strong	Weak	Extrapolated from other evidence as none of the studies directly related to informed consent in explaining the risk of sarcoma morcellation	1	Weak	Extrapolated from other evidence as none of the studies directly related to informed consent in explaining the risk of sarcoma morcellation		5	229	0.4375	0.75	1	1	0	0
Besides preoperative factors and severity of AC, intraoperative findings are considered to be appropriate indicators of surgical difficulty in LC for AC	GRADE	Weak	Weak	Very low quality evidence (Evidence were all extrapolated from results of Delphi consensus, which were surveys for surgeons on that expertise)	0	Weak	Very low quality evidence (Evidence were all extrapolated from results of Delphi consensus, which were surveys for surgeons on that expertise)		6	230	0.572917	0.861111	0.5	0	0	1
Surgeons should choose bail‐out procedures to prevent BDI according to the intraoperative findings	GRADE	Strong	Strong	Moderate quality evidence (Largely systematic reviews and metaanalysis of retrospective or prospective studies, Delphi consensus. Consistent evidence pointed to strengths and nesses of each procedure) High patient importance However cost and resources were not considered and might need to be done do	0	Strong	Moderate quality evidence (Largely systematic reviews and metaanalysis of retrospective or prospective studies, Delphi consensus. Consistent evidence pointed to strengths and nesses of each procedure) High patient importance However cost and resources were not considered and might need to be done do		6	231	0.552083	0.888889	0.5	0	1	1
What are the important points to avoid biliary injury in laparoscopic cholecystectomy for acute cholecystitis? Early LC before fibrosis: AC for LC should be performed at an early stage before florid inflammation and fibrosis develop in order to avoid BDI. Creation of the CVS: To perform LC safely, it is recommended that the three criteria of CVS be achieved and noted in a “time‐out” before clippi…	GRADE	Weak	Weak	Low quality evidence (Evidence was inconsistent as studies reported with mixed results, despite the fact that a lot of studies were cited including systematic reviews, metaanalysis) Absence of information and evidence for some of the procedures mentioned in the statement	0	Weak	Low quality evidence (Evidence was inconsistent as studies reported with mixed results, despite the fact that a lot of studies were cited including systematic reviews, metaanalysis) Absence of information and evidence for some of the procedures mentioned in the statement		6	232	0.53125	0.777778	0.5	0	0	1
Standardized safe steps are recommended in difficult LC according to the intraoperative findings	GRADE	Weak	Weak	Very low quality evidence (Statement extrapolated entirely from one Delphi consensus)	0	Weak	Very low quality evidence (Statement extrapolated entirely from one Delphi consensus)		6	233	0.479167	0.805556	0.5	0	0	1
Acquired, surgical and perioperative risk factors are recommended to be strongly considered since they are potentially modifiable and can influence the type of repair performed	GRADE	Strong	Strong	High quality evidence (All evidence were RCTs and metaanalyses of observational studies) High patient importance as efficacy of treatment would be influenced	0	Strong	High quality evidence (All evidence were RCTs and metaanalyses of observational studies) High patient importance as efficacy of treatment would be influenced		7	234	0.479167	0.805556	0.5	0	1	1
Clinical examination (CE) alone is recommended for confirming the diagnosis of an evident groin hernia	GRADE	Strong	Weak	Low quality evidence (Only one prospective cohort study from 1999 with only 41 patients. Three other guidelines supported the statement but all of them were of recommendation) Variability of information: ultrasound had better sensitivity 74.5% vs 9 7% and MRI had better sensitivity and specificity than clinical examination, so it contradicted with the fact that CE alone was recommended	1	Weak	Low quality evidence (Only one prospective cohort study from 1999 with only 41 patients. Three other guidelines supported the statement but all of them were of recommendation) Variability of information: ultrasound had better sensitivity 74.5% vs 9 7% and MRI had better sensitivity and specificity than clinical examination, so it contradicted with the fact that CE alone was recommended Cost and r…		7	235	0.458333	0.805556	0.5	1	0	1
CE and US combined is recommended as most suitable for diagnosing patients with vague groin swelling or possible occult groin hernias.. Dynamic MRI or CT can be considered for further evaluation if US is negative or non-diagnostic	GRADE	Strong	Weak	Low quality evidence (Only two retrospective studies with a sample size of <300 was offered that investigated the effect of combined use of the two techniques, thus there was indirectness of evidence as the measured outcome did not match the statement)	1	Weak	Low quality evidence (Only two retrospective studies with a sample size of <300 was offered that investigated the effect of combined use of the two techniques, thus there was indirectness of evidence as the measured outcome did not match the statement) Cost and resources were not considered		7	236	0.458333	0.833333	0.5	1	0	1
CE and US combined is suggested as most suitable for confirming the diagnosis of recurrent groin hernia.. Dynamic MRI or CT can be considered for further evaluation if US is negative or non-diagnostic	GRADE	Weak	Weak	Low quality evidence (Only one prospective study with 105 patients and one retrospective study of 200 patients that supported the statement. The prospective study was not even focusing on diagnostic technique so there was indirectness of evidence)	0	Weak	Low quality evidence (Only one prospective study with 105 patients and one retrospective study of 200 patients that supported the statement. The prospective study was not even focusing on diagnostic technique so there was indirectness of evidence) Cost and resources were not considered		7	237	0.458333	0.833333	0.5	0	0	1
The use of US-guided nerve blocks is suggested as helpful for diagnosing the cause of chronic pain after inguinal hernia surgery. US, CT or MRI scans are helpful in identifying non-neuropathic causes of chronic groin pain (i.e. mesh-related pathologies, recurrent hernias, neuromas-occasionally)	GRADE	Weak	Weak	Moderate quality evidence (A prospective cohort with 273 patients p<0.05 for median VAS pain scores in the US nerve block group and a RCT of 24 patients there was a decrease in pain perception P= 0.008 . Both suggested that USguided nerve block was helpful and results were significant) Variability of information: There was conflicting evidence with another guideline.	0	Weak	Moderate quality evidence (A prospective cohort with 273 patients p<0.05 for median VAS pain scores in the US nerve block group and a RCT of 24 patients there was a decrease in pain perception P= 0.008 . Both suggested that USguided nerve block was helpful and results were significant) Variability of information: There was conflicting evidence with another guideline.		7	238	0.458333	0.805556	0.5	0	0	1
Use of the EHS classification system for inguinal hernias is suggested for the purposes of performing research, tailoring treatments and performing quality audits	GRADE	Weak	Weak	Low quality evidence (One guideline which was expert opinion. self-citation from the EHS guideline to endorse EHS classification so there was a risk of bias)	0	Weak	Low quality evidence (One guideline which was expert opinion. self-citation from the EHS guideline to endorse EHS classification so there was a risk of bias)		7	239	0.4375	0.805556	0.5	0	0	1
Discussions with patients about timing of hernia repair are recommended to involve attention to social environment, occupation and overall health. The lower morbidity of elective surgery has to be weighed against the higher morbidity of emergency surgery	GRADE	Strong	Strong	Expert opinion However this was of high patient importance as it was the patient’s rights to know about the treatment	0	Strong	Expert opinion However this was of high patient importance as it was the patient’s rights to know about the treatment		7	240	0.479167	0.777778	0.5	0	1	1
The shouldice technique is recommended in non-mesh inguinal hernia repair	GRADE	Strong	Strong	High quality evidence (Systematic review of eight RCTs, despite that some of these did not mention dropouts nor double blind, thus might result in poor methodological quality, the 2009 European Guidelines also consistently endorse the statement) Consistent evidence (Six of out the right RCTs were in favour of shouldice, combined recurrence rate or 0.62 )	0	Strong	High quality evidence (Systematic review of eight RCTs, despite that some of these did not mention dropouts nor double blind, thus might result in poor methodological quality, the 2009 European Guidelines also consistently endorse the statement) Consistent evidence (Six of out the right RCTs were in favour of shouldice, combined recurrence rate or 0.62 )		7	241	0.510417	0.888889	0.5	0	1	1
A mesh-based repair technique is recommended for patients with inguinal hernia	GRADE	Strong	Strong	High quality evidence (Systematic review of eight RCTs, however some of these did not mention dropouts nor double blind, and also the Danish Hernia Databsse data analysis) Consistent evidence (In five studies out of the right Shouldice vs mesh Lichtenstein recurrence rate were higher in shouldice odds ratio 3.65 so large effect as well) In the Danish database fewer recurrences were also found aft…	0	Strong	High quality evidence (Systematic review of eight RCTs, however some of these did not mention dropouts nor double blind, and also the Danish Hernia Databsse data analysis) Consistent evidence (In five studies out of the right Shouldice vs mesh Lichtenstein recurrence rate were higher in shouldice odds ratio 3.65 so large effect as well) In the Danish database fewer recurrences were also found aft…		7	242	0.479167	0.916667	0.5	0	1	1
A non-mesh repair for inguinal hernia can be suggested in cases where the patient refuses a mesh and/or after a shared decision making	GRADE	Weak	Weak	Based on expert opinion only	0	Weak	Based on expert opinion only Cost and resources were not considered		7	243	0.479167	0.916667	0.5	0	0	1
Despite comparable results, three dimensional implants (plug-and-patch ad bilayer) are not recommended because of the excessive use of foreign material, the need to enter both the anterior and posterior planes and the additional cost	GRADE	Strong	Strong	High quality evidence (Two metaanalysis of seven RCTs: Shorter operation times for Plug and Patch and other outcomes were comparable, but an update of the RCT showed recurrence rate for Plug and Patch might be higher but P= 0.77 so results were not significant) Cost and sources considered High patient importance	0	Strong	High quality evidence (Two metaanalysis of seven RCTs: Shorter operation times for Plug and Patch and other outcomes were comparable, but an update of the RCT showed recurrence rate for Plug and Patch might be higher but P= 0.77 so results were not significant) Cost and sources considered High patient importance		7	244	0.479167	0.888889	0.5	0	1	1
The use of other implants to replace the standard flat mesh in the Lichtenstein technique is currently not recommended	GRADE	Strong	Strong	High quality evidence (All techniques had metaanalysis of RCTs to compare each aspect with the mesh in Lichtenstein technique) Consistent evidence suggested that there were no major differences between the techniques	0	Strong	High quality evidence (All techniques had metaanalysis of RCTs to compare each aspect with the mesh in Lichtenstein technique) Consistent evidence suggested that there were no major differences between the techniques		7	245	0.5	0.888889	0.5	0	1	1
The use of open pre-peritoneal mesh techniques to replace the standard flat mesh in the Lichtenstein technique is suggested to be performed in research settings	GRADE	Weak	Weak	Low quality evidence (Despite metaanalyses of RCTs and guideline statements, a few metaanalyses were withdrawn due to poor methodology and risk of bias) There was an absence and variation in information as different types of open preperitoneal mesh techniques were not studied	0	Weak	Low quality evidence (Despite metaanalyses of RCTs and guideline statements, a few metaanalyses were withdrawn due to poor methodology and risk of bias) There was an absence and variation in information as different types of open preperitoneal mesh techniques were not studied		7	246	0.479167	0.888889	0.5	0	0	1
In laparo-endoscopic inguinal hernia repair, as TAPP and TEP have comparable outcomes it is recommended that the choice of the technique should be based on the surgeon’s skills, education and experience	GRADE	Strong	Strong	High quality evidence (All evidence were RCTs and metaanalyses of RCTs, systematic reviews and large population based studies) Consistent evidence that outcomes were comparable Cost and resources were considered	0	Strong	High quality evidence (All evidence were RCTs and metaanalyses of RCTs, systematic reviews and large population based studies) Consistent evidence that outcomes were comparable Cost and resources were considered		7	247	0.520833	0.944444	0.5	0	1	1
For male patients with primary unilateral inguinal hernia, a laparo-endoscopic technique is suggested because of a lower postoperative pain incidence and a reduction in chronic pain incidence, provided that surgeon with specific expertise and sufficient resources is available. However, there are patient and hernia characteristics that warrant a Lichtenstein as first choice	GRADE	Weak	Strong	High quality evidence ( study designs: evidence consisted of systematic reviews, metaanalyses of RCTs, large database studies and guidelines) Consistent evidence (All evidence were significant P < 0.05 that laparoendoscopic technique was more beneficial or they were comparable when results were no significant High patient importance as QoL was measured and endoscopic technique was found to be pre…	1	Strong	High quality evidence ( study designs: evidence consisted of systematic reviews, metaanalyses of RCTs, large database studies and guidelines) Consistent evidence (All evidence were significant P < 0.05 that laparoendoscopic technique was more beneficial or they were comparable when results were no significant High patient importance as QoL was measured and endoscopic technique was found to be pre…		7	248	0.520833	0.916667	0.5	1	1	1
Laparo-endoscopic repair is recommended for the repair of primary bilateral inguinal hernias provided that a surgeon with specific expertise and sufficient resources is available	GRADE	Strong	Strong	Moderate quality evidence (EHS guidelines, EES guidelines, HerniaSUrge guidelines, prospective RCTs and nonrandomised clinical studies merited study designs) Consistent evidence that supported the statement	0	Strong	Moderate quality evidence (EHS guidelines, EES guidelines, HerniaSUrge guidelines, prospective RCTs and nonrandomised clinical studies merited study designs) Consistent evidence that supported the statement		7	249	0.458333	0.833333	0.5	0	1	1
Laparo-endoscopic repair is recommended for the repair of primary bilateral inguinal hernias provided that a surgeon with specific and sufficient resources is available	GRADE	Strong	Weak	Expert opinion only	1	Weak	Expert opinion only		7	250	0.427083	0.833333	0.5	1	0	1
In patients with pelvic pathology or scarring due to radiation or pelvic surgery, or for those on peritoneal dialysis, consider an anterior approach	GRADE	Strong	Weak	Expert opinion only	1	Weak	Expert opinion only		7	251	0.427083	0.861111	0.5	1	0	1
It is recommended that surgeons tailor treatments based on expertise, local/national resources, and patient and hernia-related factors	GRADE	Strong	Weak	Expert opinion only	1	Weak	Expert opinion only		7	252	0.40625	0.722222	0.5	1	0	1
Since a generally accepted technique, suitable for all inguinal hernias, does not exist, it is recommended that surgeons/surgical services provide both an anterior and posterior approach option	GRADE	Strong	Strong	Very low quality evidence (Expert opinion only) However high patient importance as patients had the right to select treatment if viable	0	Strong	Very low quality evidence (Expert opinion only) However high patient importance as patients had the right to select treatment if viable		7	253	0.40625	0.805556	0.5	0	1	1
It is recommended that the contralateral groin be inspected at the time of GTAPP repair. If a contralateral inguinal hernia is found at the time of surgery and prior informed consent was obtained, repair is recommended	GRADE	Strong	Weak	Low quality evidence (One retrospective case series with total patients <400) Indirectness of evidence as definition of occult hernia is different in the studies	1	Weak	Low quality evidence (One retrospective case series with total patients <400) Indirectness of evidence as definition of occult hernia is different in the studies		7	254	0.479167	0.861111	0.5	1	0	1
In those with overt unilateral primary inguinal hernias without contralateral hernias, routine bilateral TAPP repair is not suggested	GRADE	Weak	Weak	Evidence was extrapolated from a few RCTs and retrospective case series, as indirectness of evidence could be seen with study outcomes unrelated to the statement Cost and resources was not considered	0	Weak	Evidence was extrapolated from a few RCTs and retrospective case series, as indirectness of evidence could be seen with study outcomes unrelated to the statement Cost and resources was not considered		7	255	0.46875	0.861111	0.5	0	0	1
Routine exploration by TEP of the contralateral groin in an asymptomatic patient with no clinical hernia is not suggested	GRADE	Weak	Weak	Low quality evidence (All evidence were from retrospective case series, which were study designs)	0	Weak	Low quality evidence (All evidence were from retrospective case series, which were study designs)		7	256	0.46875	0.888889	0.5	0	0	1
Day surgery is recommended for the majority of groin hernia patients provided adequate aftercare is organised	GRADE	Strong	Strong	High quality evidence (From a 2006 Danish database and two other RCTs suggest that readmission rate was very low (0.8%)) However there might be absence of information as no reports on death or severe complication related to day surgery	0	Strong	High quality evidence (From a 2006 Danish database and two other RCTs suggest that readmission rate was very low (0.8%)) However there might be absence of information as no reports on death or severe complication related to day surgery		7	257	0.447917	0.888889	0.5	0	1	1
Day surgery is suggested for all endoscopic repairs of simple inguinal hernias provided adequate aftercare is organised	GRADE	Weak	Weak	No evidence was presented	0	Weak	No evidence was presented		7	258	0.46875	0.888889	0.5	0	0	1
Day surgery is suggested for selected older and ASA IIIa patients provided adequate aftercare is organised	GRADE	Weak	Strong	High quality evidence ( study designs with RCTs and databases of 2377 patients, all with consistent evidence and significant results)	1	Strong	High quality evidence ( study designs with RCTs and databases of 2377 patients, all with consistent evidence and significant results)		7	259	0.46875	0.888889	0.5	1	1	1
Day surgery for patients with complex inguinal hernias is suggested only in selected cases.	GRADE	Weak	Weak	Expert opinion only	0	Weak	Expert opinion only		7	260	0.46875	0.888889	0.5	0	0	1
Hernia surgeons are recommended to be aware of the intrinsic characteristics of the meshes they use	GRADE	Strong	Strong	High quality evidence (There were 23 RCT relating to the topic, however some of the RCTs were small population <300 consistent evidence as 15 of the RCTs suggested material affect outcome)	0	Strong	High quality evidence (There were 23 RCT relating to the topic, however some of the RCTs were small population <300 consistent evidence as 15 of the RCTs suggested material affect outcome)		7	261	0.489583	0.777778	0.5	0	1	1
Before a clear definition of LWM and HWM is developed, the selection of mesh based solely on the terms ‘lightweight’ or heavy weight is not recommended	GRADE	Strong	Weak	Evidence was extrapolated Expert opinion also used	1	Weak	Evidence was extrapolated Expert opinion also used		7	262	0.489583	0.777778	0.5	1	0	1
HerniaSurge suggests large pore (1-1.5mm) monofilament synthetic flat meshes with a burst strength of 16 N/m2 and consisting of a minimum tensile strength in all directions	GRADE	Weak	Weak	Low quality evidence (RCTs and case control studies and metaanalysis, however all of them had indication of being biased as said by the guideline author)	0	Weak	Low quality evidence (RCTs and case control studies and metaanalysis, however all of them had indication of being biased as said by the guideline author)		7	263	0.489583	0.861111	0.5	0	0	1
When considering postoperative pain after inguinal hernia repair it is suggested to consider a so-called LWM although probably these are only short term benefits	GRADE	Weak	Weak	Low quality evidence (RCTs and case control studies and metaanalysis, however all of them had indication of being biased as said by the guideline author)	0	Weak	Low quality evidence (RCTs and case control studies and metaanalysis, however all of them had indication of being biased as said by the guideline author)		7	264	0.489583	0.861111	0.5	0	0	1
Atraumatic mesh fixation in open inguinal hernia repair techniques is suggested to reduce early postoperative pain	GRADE	Weak	Weak	Low quality evidence (Despite all studies are RCTs, most of them had <400 patients which might lead to imprecision, and they composed of conflicting evidence)	0	Weak	Low quality evidence (Despite all studies are RCTs, most of them had <400 patients which might lead to imprecision, and they composed of conflicting evidence)		7	265	0.5	0.916667	0.5	0	0	1
Mesh fixation is recommended in patients with large direct hernias (M3-EHS classification) undergoing TAPP or TEP to reduce recurrence risk	GRADE	Weak	Weak	Extrapolation from all the high quality evidence Expert opinion also used to form the statement	0	Weak	Extrapolation from all the high quality evidence Expert opinion also used to form the statement		7	266	0.5	0.972222	0.5	0	0	1
In open mesh repair, administration of antibiotic prophylaxis in average-risk patients in a low-risk environment is not recommended	GRADE	Strong	Strong	High quality evidence (Cochrane metaanalysis of 11 RCTs and 17 other RCTs, suggested in low risk environment there was no difference between placebo and prophylaxis groups)	0	Strong	High quality evidence (Cochrane metaanalysis of 11 RCTs and 17 other RCTs, suggested in low risk environment there was no difference between placebo and prophylaxis groups)		7	267	0.5	0.944444	0.5	0	1	1
Administration of antibiotic prophylaxis in open mesh repair in high-risk patients in a low-risk environment is suggested	GRADE	Weak	Weak	Low quality evidence (Only two retrospective studies) Expert opinion Insufficient higher quality evidence	0	Weak	Low quality evidence (Only two retrospective studies) Expert opinion Insufficient higher quality evidence		7	268	0.479167	0.944444	0.5	0	0	1
Administration of antibiotic prophylaxis in open mesh repair in any patient in a high-risk environment is recommended	GRADE	Strong	Strong	High quality evidence (Pooled data from ten studies suggested use of antibiotics prophylaxis reduced OR with P= 0.0007 which meant it was significant and I2 22% meaning it was consistent (I2 <75%))	0	Strong	High quality evidence (Pooled data from ten studies suggested use of antibiotics prophylaxis reduced OR with P= 0.0007 which meant it was significant and I2 22% meaning it was consistent (I2 <75%))		7	269	0.5	0.888889	0.5	0	1	1
In laparo-endoscopic repair in any patient in any risk environment, antibiotic prophylaxis is not recommended	GRADE	Strong	Strong	High quality evidence (Cochrane metaanalysis of 11 RCTs and Germany’s national register ‘HerniaMed’ suggested laparoendoscopic repair infection OR was 0.318 when compared to open) absolute effect and high patient importance	0	Strong	High quality evidence (Cochrane metaanalysis of 11 RCTs and Germany’s national register ‘HerniaMed’ suggested laparoendoscopic repair infection OR was 0.318 when compared to open) absolute effect and high patient importance		7	270	0.5	0.888889	0.5	0	1	1
Local anaesthesia is recommended for open repair of reducible inguinal hernias, provided surgeons/teams are experienced in local anaesthesia use	GRADE	Strong	Strong	High quality evidence (All evidence were metaanalyses and systematic review of RCTs, consistently suggested local was better than other techniques) Cost and resources were considered	0	Strong	High quality evidence (All evidence were metaanalyses and systematic review of RCTs, consistently suggested local was better than other techniques) Cost and resources were considered		7	271	0.489583	0.916667	0.5	0	1	1
Correctly performed local anaesthesia is suggested to be a good alternative to general or regional anaesthesia In patients with severe systemic disease	GRADE	Weak	Weak	Statement extrapolated from studies focusing on cardiovascular disease	0	Weak	Statement extrapolated from studies focusing on cardiovascular disease		7	272	0.489583	0.916667	0.5	0	0	1
General or local anaesthesia is suggested over regional in patients aged 65 and older	GRADE	Weak	Weak	Evidence extrapolated	0	Weak	Evidence extrapolated		7	273	0.479167	0.916667	0.5	0	0	1
Pre- or perioperative local anaesthetic measures like field blocks of the inguinal nerves and/or subfascial/ subcutaneous infiltration are recommended in all open groin hernia repairs	GRADE	Strong	Strong	High quality evidence (Systematic review of RCTs and RCTS showed consistent results to support the statement, all different procedures were considered)	0	Strong	High quality evidence (Systematic review of RCTs and RCTS showed consistent results to support the statement, all different procedures were considered)		7	274	0.479167	0.916667	0.5	0	1	1
Use of a conventional NSAD or a selective COX-2 inhibitor plus paracetamol is recommended in open groin hernia repairs provided that there are no contraindications	GRADE	Strong	Strong	High quality evidence (Systematic review of RCTs and RCTS and small retrospective studies showed consistent results to support the statement, all different procedures were considered)	0	Strong	High quality evidence (Systematic review of RCTs and RCTS and small retrospective studies showed consistent results to support the statement, all different procedures were considered)		7	275	0.479167	0.916667	0.5	0	1	1
Patients are recommended to resume normal activities without restrictions within three to five days or as soon as they feel comfortable	GRADE	Strong	Strong	High quality evidence (One systematic review, 14 RCTs, three cohort and four case control studies and a survey study from the Danish Database) High patient importance as directly influencing their quality of life	0	Strong	High quality evidence (One systematic review, 14 RCTs, three cohort and four case control studies and a survey study from the Danish Database) High patient importance as directly influencing their quality of life		7	276	0.458333	0.833333	0.5	0	1	1
Provided that expertise is available, women with groin hernias are recommended to undergo laparo-endoscopic repair with mesh implantation	GRADE	Strong	Strong	High quality evidence (Despite no RCTs specifically on women, there were large epidemiological studies and national database to support the statement) Evidence for importance and great absolute effect	0	Strong	High quality evidence (Despite no RCTs specifically on women, there were large epidemiological studies and national database to support the statement) Evidence for importance and great absolute effect		7	277	0.5	0.916667	0.5	0	1	1
Timely hernia repair is recommended in women with groin hernias	GRADE	Strong	Strong	High quality evidence (Despite no RCTs specifically on women, there were large epidemiological studies which consisted of 6895 patients and national database) Great absolute effect	0	Strong	High quality evidence (Despite no RCTs specifically on women, there were large epidemiological studies which consisted of 6895 patients and national database) Great absolute effect		7	278	0.5	0.833333	0.5	0	1	1
Physicians should consider femoral hernia in the differential diagnosis of groin swelling in women	GRADE	Strong	Weak	Extrapolated from other evidence	1	Weak	Extrapolated from other evidence		7	279	0.489583	0.833333	0.5	1	0	1
Watchful waiting is suggested in pregnant females with groin swelling	GRADE	Strong	Strong	Low quality evidence ( Only one small prospective cohort study directly addressed the statement, other evidence was extrapolated) However this was of high patient importance as evidence suggested quality of life factors were improved when watchful waiting was conducted	0	Strong	Low quality evidence ( Only one small prospective cohort study directly addressed the statement, other evidence was extrapolated) However this was of high patient importance as evidence suggested quality of life factors were improved when watchful waiting was conducted		7	280	0.416667	0.777778	0.5	0	1	1
It is suggested to avoid division of the round ligament in open repair Division of the round ligament is optional In laparo-endoscopic repair, but should preferentially be performed proximal to the genital branch meeting at the fusion with the peritoneum	GRADE	Weak	Weak	Expert opinion only	0	Weak	Expert opinion only		7	281	0.395833	0.805556	0.5	0	0	1
Mesh is recommended to be used in elective femoral hernia repairs	GRADE	Strong	Strong	Moderate quality evidence ( study design: Two RCTs, significant results regarding recurrence, postoperative pain, and foreignbosy sensation and a large Danish national database despite there was variability of importance as it showed to have no differences in postoperative pain. Another retrospective study also showed no differences in hernia recurrence.) High patient importance as quality of lif…	0	Strong	Moderate quality evidence ( study design: Two RCTs, significant results regarding recurrence, postoperative pain, and foreignbosy sensation and a large Danish national database despite there was variability of importance as it showed to have no differences in postoperative pain. Another retrospective study also showed no differences in hernia recurrence.) High patient importance as quality of lif…		7	282	0.427083	0.888889	0.5	0	1	1
Providing expertise is available, a laparo-endoscopic procedure is recommended for elective femoral hernia repair	GRADE	Strong	Strong	High quality evidence (Moderate study designs with national analysis and cohort studies. They all had consistent evidence that there were significantly fewer recurrences after elective endoscopic femoral hernia repairs) Great relative effect	0	Strong	High quality evidence (Moderate study designs with national analysis and cohort studies. They all had consistent evidence that there were significantly fewer recurrences after elective endoscopic femoral hernia repairs) Great relative effect		7	283	0.427083	0.916667	0.5	0	1	1
Timely elective repair is recommended for all patients with femoral hernias	GRADE	Strong	Weak	Indirectness of evidence (The studies cited have outcomes not related to the statement) Thus there was extrapolation of evidence	1	Weak	Indirectness of evidence (The studies cited have outcomes not related to the statement) Thus there was extrapolation of evidence Cost and resources were not considered		7	284	0.4375	0.805556	0.5	1	0	1
It is suggested to ask the patient to void the bladder prior to groin hernia surgery. Routine use of a urinary catheter is not recommended	GRADE	Weak	Weak	Low quality evidence (Only retrospective studies and case series and expert opinion)	0	Weak	Low quality evidence (Only retrospective studies and case series and expert opinion)		7	285	0.46875	0.805556	0.5	0	0	1
A cautious approach should be taken when operating on patients undergoing anticoagulant or antiplatelet therapy even after bridging with LMWH. The development of local protocols is suggested to guide management of these patients	GRADE	Weak	Weak	Low quality evidence (All the evidence were in the 1970s and1980s, thus they were outdated and unfit to be used to support statements) Indirectness of evidence as a few RCTs outcomes did not focus on the statement	0	Weak	Low quality evidence (All the evidence were in the 1970s and1980s, thus they were outdated and unfit to be used to support statements) Indirectness of evidence as a few RCTs outcomes did not focus on the statement Cost and resources were not considered		7	286	0.46875	0.805556	0.5	0	0	1
Since clinically significant seroma formation following IH repair is uncommon routine drain insertion after primary uncomplicated repair is not suggested	GRADE	Weak	Weak	Low quality evidence (Despite there were RCTs and retrospective studies, there were conflicting results as one study of 100 patients found no benefit after open repair but another study of 201 patients found fewer seromas after 24 h drainage)	0	Weak	Low quality evidence (Despite there were RCTs and retrospective studies, there were conflicting results as one study of 100 patients found no benefit after open repair but another study of 201 patients found fewer seromas after 24 h drainage)		7	287	0.46875	0.888889	0.5	0	0	1
Chronic pain should be defined as > bothersome moderate pain impacting daily activities lasting> three months postoperatively	GRADE	Weak	Weak	Limited evidence (Only definition came from a study from 1986 and only one epidemiological study had used the definition. No consensus had been reached)	0	Weak	Limited evidence (Only definition came from a study from 1986 and only one epidemiological study had used the definition. No consensus had been reached) Cost and resources were not considered		7	288	0.447917	0.861111	0.5	0	0	1
Nerve anatomy awareness and recognition during surgery is recommended to reduce the incidence of chronic post-herniorrhaphy pain	GRADE	Strong	Weak	Low quality evidence (Only two prospective cohort studies, despite consistent evidence that NR resulted in lower incidence of chronic pain, the lack of evidence and study designs led to low quality evidence)	1	Weak	Low quality evidence (Only two prospective cohort studies, despite consistent evidence that NR resulted in lower incidence of chronic pain, the lack of evidence and study designs led to low quality evidence) Cost and resources were not considered		7	289	0.447917	0.861111	0.5	1	0	1
A planned prophylactic IIN and/or IHN resection is not suggested	GRADE	Weak	Strong	High quality evidence (Three metaanalyses of RCTs, with consistent evidence that the procedure was harmful e.g. sensory loss at 4 and 12 months postoperatively following IIN resection)	1	Strong	High quality evidence (Three metaanalyses of RCTs, with consistent evidence that the procedure was harmful e.g. sensory loss at 4 and 12 months postoperatively following IIN resection) Cost and resources were not considered		7	290	0.46875	0.861111	0.5	1	1	1
Pragmatic resection of the ilioinguinal nerve and/or the iliohypogastric nerve is recommended if iatrogenic nerve injury occurs or if the nerve(s) interfere(s) with mesh position	GRADE	Strong	Weak	Low quality evidence (One cohort study was only presented, there was no significant difference between the groups) Limited evidence as statement was only supported by one study	1	Weak	Low quality evidence (One cohort study was only presented, there was no significant difference between the groups) Limited evidence as statement was only supported by one study Cost and resources were not considered		7	291	0.447917	0.916667	0.5	1	0	1
Mesh fixation to the pubic bone is not recommended since this leads to an increased incidence of chronic pain	GRADE	Strong	Weak	Low quality evidence (Only one survey study focused on mesh fixation, and the result suggested no significant difference, which supported the statement, however, more evidence was needed)	1	Weak	Low quality evidence (Only one survey study focused on mesh fixation, and the result suggested no significant difference, which supported the statement, however, more evidence was needed)		7	292	0.46875	0.916667	0.5	1	0	1
Minimising surgical trauma to the spermatic cord is recommended to reduce orchialgia incidence	GRADE	Strong	Strong	High quality evidence ( study design with metaanalysis of RCTs and systematic reviews, and they consistently supported the statement)	0	Strong	High quality evidence ( study design with metaanalysis of RCTs and systematic reviews, and they consistently supported the statement)		7	293	0.46875	0.916667	0.5	0	1	1
Immediate severe/ excruciating postoperative pain raises the possibility of vascular or nerve injury, Early re-operation on the same day is suggested to either exclude or manage these complications 61	GRADE	Weak	Weak	No evidence was presented Expert opinion	0	Weak	No evidence was presented Expert opinion		7	294	0.416667	0.861111	0.5	0	0	1
A MDT team s suggested to manage chronic pain patients. Pharmacologic and interventional measures- including diagnostic and therapeutic nerve blocks- should continue for a minimum of three months (minimum of six months after hernia surgery)	GRADE	Weak	Weak	No evidence was directly focused on the statement	0	Weak	No evidence was directly focused on the statement		7	295	0.479167	0.861111	0.5	0	0	1
A tailored approach to neurectomy with or without mesh removal is suggested depending on the original repair method and presentation. The decision about neurectomy type- selective or triple- is best left to the surgeon’s discretion	GRADE	Weak	Weak	Low quality evidence (All evidence was from 23 retrospective case series and two prospective, all population <400 which led to imprecision and study design, the studies were also inconsistent as their intervention group could be single, double or triple neurectomy)	0	Weak	Low quality evidence (All evidence was from 23 retrospective case series and two prospective, all population <400 which led to imprecision and study design, the studies were also inconsistent as their intervention group could be single, double or triple neurectomy)		7	296	0.458333	0.805556	0.5	0	0	1
Laparo-endoscopic recurrent inguinal hernia repair is recommended after failed anterior tissue or Lichtenstein repair	GRADE	Strong	Strong	High quality evidence (Prospective study with 671 patients suggested LE repair allowed lower risk of chronic pain and disability P<0.05. This was supported by a 2014 metaanalysis from six RCTs and five others, it had 1311 patients and demonstrated that LE = lower wound infection incidence and shorter sick leave. Further supported by a nationwide data) High patient importance Clear relative and ab…	0	Strong	High quality evidence (Prospective study with 671 patients suggested LE repair allowed lower risk of chronic pain and disability P<0.05. This was supported by a 2014 metaanalysis from six RCTs and five others, it had 1311 patients and demonstrated that LE = lower wound infection incidence and shorter sick leave. Further supported by a nationwide data) High patient importance Clear relative and ab…		7	297	0.479167	0.861111	0.5	0	1	1
Anterior repair is recommended after a failed posterior repair	GRADE	Strong	Weak	Very low quality evidence (One guideline from 2009) Insufficient evidence to support the statement	1	Weak	Very low quality evidence (One guideline from 2009) Insufficient evidence to support the statement		7	298	0.375	0.833333	0.5	1	0	1
An expert hernia surgeon should repair a recurrent inguinal after a failed anterior and posterior repair, The choice of technique depends on patient- and surgeon-specific factors	GRADE	Strong	Weak	Moderate quality evidence (Only one retrospective RCT and one retrospective study and a national registry. However they all had > 400 patients) However, parts of the statement were extrapolated with expert opinion	1	Weak	Moderate quality evidence (Only one retrospective RCT and one retrospective study and a national registry. However they all had > 400 patients) However, parts of the statement were extrapolated with expert opinion		7	299	0.395833	0.833333	0.5	1	0	1
In recurrent hernia patients with post-herniorrhaphy chronic groin pain it is suggested that patients with this condition be managed by an expert hernia surgeon	GRADE	Weak	Weak	No evidence was presented	0	Weak	No evidence was presented		7	300	0.416667	0.805556	0.5	0	0	1
Clinical examination of the groin is recommended in all patients presenting with signs and symptoms of bowel obstruction	GRADE	Strong	Strong	Moderate quality evidence (Only retrospective case series and prospective studies) However, high patient importance as studies showed benefits greatly outweigh risks and directly affected patient QOL	0	Strong	Moderate quality evidence (Only retrospective case series and prospective studies) However, high patient importance as studies showed benefits greatly outweigh risks and directly affected patient QOL		7	301	0.46875	0.888889	0.5	0	1	1
A tailored approach is suggested for adult patients with acutely incarcerated/strangulated groin hernias since there is no evidence supporting an optimal surgical approach	GRADE	Weak	Weak	Lack of evidence on the optimal technique	0	Weak	Lack of evidence on the optimal technique		7	302	0.427083	0.888889	0.5	0	0	1
Similar to clean elective hernia surgery, mesh repair is suggested in clean emergent hernia surgery	GRADE	Weak	Weak	Low quality evidence (Only two cohorts and one RCT. All sample size < 100 which might lead to imprecision) Lack of evidence on other types of mesh as all techniques were on polypropylene mesh	0	Weak	Low quality evidence (Only two cohorts and one RCT. All sample size < 100 which might lead to imprecision) Lack of evidence on other types of mesh as all techniques were on polypropylene mesh		7	303	0.427083	0.944444	0.5	0	0	1
Monofilament large pore polypropolene mesh-based repair is suggested in emergent groin hernia surgery with a clean or clean-contaminated surgical fields	GRADE	Weak	Strong	High quality evidence (Four cohorts and one systematic review, despite results consistently supported the statement the systematic review authors admitted their review was , the cohort studies also had a small population which might lead to imprecision	1	Strong	High quality evidence (Four cohorts and one systematic review, despite results consistently supported the statement the systematic review authors admitted their review was , the cohort studies also had a small population which might lead to imprecision		7	304	0.4375	0.944444	0.5	1	1	1
It is suggested not to use mesh during emergent groin hernia repair in a contaminated-dirty surgical field	GRADE	Weak	Weak	Expert opinion only	0	Weak	Expert opinion only		7	305	0.364583	0.833333	0.5	0	0	1
As surgical field contamination status worsens it is recommended that mesh be ever more conscientiously considered. If mesh is used, the risk/benefit ratio must be carefully contemplated	GRADE	Weak	Weak	Expert opinion only	0	Weak	Expert opinion only		7	306	0.364583	0.805556	0.5	0	0	1
Prophylactic intravenous antibiotics are suggested during and following emergent hernia surgery. They should be continued as required depending on the contamination level of the surgical field	GRADE	Weak	Weak	Expert opinion only	0	Weak	Expert opinion only		7	307	0.364583	0.805556	0.5	0	0	1
A goal-directed curriculum including review of anatomy, procedure steps, intraoperative decision making and proficiency based, simulation enhanced technical skills training is recommended	GRADE	Strong	Strong	High quality evidence (Several large registrybased studies and one RCT with consistent supported the statement) No harms/risks presented	0	Strong	High quality evidence (Several large registrybased studies and one RCT with consistent supported the statement) No harms/risks presented		7	308	0.458333	0.805556	0.5	0	1	1
Supervision of trainees should be provided until they have reached safe proficiency levels	GRADE	Strong	Strong	High quality evidence (Several large registrybased studies and at least one large RCT, with consistent evidence ) No harms/risks presented	0	Strong	High quality evidence (Several large registrybased studies and at least one large RCT, with consistent evidence ) No harms/risks presented		7	309	0.458333	0.944444	0.5	0	1	1
From a cost-effectiveness perspective, day-case laparoscopic inguinal hernia repair with minimal use of disposables is recommended	GRADE	Strong	Strong	High quality evidence (There were over 30 cohort studies, systematic reviews and RCTs to support this statement) Consistency of high quality evidence Cost and resources considered	0	Strong	High quality evidence (There were over 30 cohort studies, systematic reviews and RCTs to support this statement) Consistency of high quality evidence Cost and resources considered		7	310	0.46875	0.916667	0.5	0	1	1
Countries or regions are suggested to develop and implement registries with high coverage and long-term follow up for quality control in groin hernia patients	GRADE	Weak	Weak	Low quality evidence (Retrospective studies and expert opinion)	0	Weak	Low quality evidence (Retrospective studies and expert opinion)		7	311	0.489583	0.916667	0.5	0	0	1
The development of hernia registries that include patient follow-up data and account for local healthcare structures is recommended for research and audit purposes	GRADE	Strong	Weak	Lack of evidence for the steps of setting up the registry and reason for it Statement extrapolated from evidence	1	Weak	Lack of evidence for the steps of setting up the registry and reason for it Statement extrapolated from evidence		7	312	0.458333	0.861111	0.5	1	0	1
HerniaSurge recommends that all countries or regions develop a guidelines dissemination and implementation strategy	GRADE	Strong	Weak	Expert opinion only	1	Weak	Expert opinion only		7	313	0.395833	0.805556	0.5	1	0	1
Low resources setting should focus teaching inguinal hernia repair by a standardised technique (Lichtenstein) under local anaesthesia using a low-cost mesh	GRADE	Weak	Weak	Low quality evidence (Most evidence were retrospective study, with animal studies also cited, studies lack heterogeneity as only conducted in Ghana and Ecuador)	0	Weak	Low quality evidence (Most evidence were retrospective study, with animal studies also cited, studies lack heterogeneity as only conducted in Ghana and Ecuador)		7	314	0.447917	0.888889	0.5	0	0	1
The use of low-cost mesh (With known chemical and physical characteristics, which are comparable to commercial prosthetic) can be suggested if commercial prothesis are not available	GRADE	Weak	Weak	Low quality evidence(Most evidence were retrospective studies with a population <300) Expert opinion was used to formulate the statement	0	Weak	Low quality evidence(Most evidence were retrospective studies with a population <300) Expert opinion was used to formulate the statement		7	315	0.458333	0.888889	0.5	0	0	1
When using a non-licensed low-cost mesh, outcome audits at a local level are suggested	GRADE	Weak	Weak	Expert opinion only	0	Weak	Expert opinion only		7	316	0.46875	0.833333	0.5	0	0	1
It is suggested that at least one dose of an appropriate prophylactic antibiotic be administered prior to inguinal hernia repair in low resource settings	GRADE	Weak	Weak	Expert opinion only	0	Weak	Expert opinion only		7	317	0.46875	0.833333	0.5	0	0	1
An overarching plan to improve access to safe inguinal hernia surgery in low resources settings is needed. It is suggested that this plan contains simple guidelines and a sustainability strategy for implementation and maintainability, independent, independent of international aid	GRADE	Weak	Weak	Expert opinion only	0	Weak	Expert opinion only		7	318	0.458333	0.833333	0.5	0	0	1
Subtotal hysterectomy should only be preferred over total hysterectomy after careful consideration because there are documented disadvantages such as persistent cyclic vaginal bleeding	GRADE	Weak	Weak	Low quality evidence (Only one RCT (sample size <400), the only significant effect of subtotal was the smaller incidence of urinary incontinence and extrapolation of evidence from a database and case series as evidence consistently there was no better outcome or fewer complications.) Absence of information suggested by guideline author as vaginal cuff dehiscence was not mentioned In any of the st…	0	Weak	Low quality evidence (Only one RCT (sample size <400), the only significant effect of subtotal was the smaller incidence of urinary incontinence and extrapolation of evidence from a database and case series as evidence consistently there was no better outcome or fewer complications.) Absence of information suggested by guideline author as vaginal cuff dehiscence was not mentioned In any of the st…		8	319	0.552083	0.972222	0.541667	0	0	1
Consider vaginal hysterectomy rather than conventional laparoscopic hysterectomy for non-prolapsed uteri when feasible	GRADE	Weak	Strong	High quality evidence (One systematic review of 19 RCTs and other nine RCTs, with consistent results which suggested the effect of intervention was not significant (especially in the number of reoperations and occurrence of urinary incontinence, and this contradicted with the statement)	1	Strong	High quality evidence (One systematic review of 19 RCTs and other nine RCTs, with consistent results which suggested the effect of intervention was not significant (especially in the number of reoperations and occurrence of urinary incontinence, and this contradicted with the statement)		8	320	0.510417	0.972222	0.541667	1	1	1
Robot-assisted laparoscopic hysterectomy should only be preferred over conventional laparoscopic hysterectomy after careful consideration because the beneficial effect is uncertain and because of the longer operating time.	GRADE	Weak	Weak	Low quality evidence (Only two RCTs, with absence of information e.g. death of patient not reported) Consistent evidence that there was no significant difference between, only significant difference was mean operation time.	0	Weak	Low quality evidence (Only two RCTs, with absence of information e.g. death of patient not reported) Consistent evidence that there was no significant difference between, only significant difference was mean operation time.		8	321	0.489583	0.861111	0.541667	0	0	1
It is good practice not to morcellate uteri with presumed fibroids inside the peritoneal cavity	GRADE	Weak	Weak	Expert opinion only	0	Weak	Expert opinion only		8	322	0.510417	0.888889	0.541667	0	0	1
Consider concomitant bilateral salpingectomy at the time of hysterectomy if the procedure is not considered to increase the risk of complications significantly	GRADE	Weak	Strong	High quality evidence (Only one RCT and three retrospective studies. They consistently supported the statement)	1	Strong	High quality evidence (Only one RCT and three retrospective studies. They consistently supported the statement)		8	323	0.5	0.805556	0.541667	1	1	1
Consider vaginal vault suspension to the cardinal and the uterosacral ligaments when performing hysterectomy for non-prolapsed uteri.	GRADE	Weak	Weak	Low quality evidence (Only one RCT with 68 patients, which might lead to imprecision) Limited evidence and statement extrapolated from expert opinion	0	Weak	Low quality evidence (Only one RCT with 68 patients, which might lead to imprecision) Limited evidence and statement extrapolated from expert opinion		8	324	0.489583	0.805556	0.541667	0	0	1
Surgical resection is preferable when the vertical margin is positive	GRADE	Strong	Weak	Low quality evidence (Evidence mainly came from case series and self-citation of other studies by the society, guidelines of other countries were mentioned but they were not included as criteria )	1	Weak	Low quality evidence (Evidence mainly came from case series and self-citation of other studies by the society, guidelines of other countries were mentioned but they were not included as criteria )		9	325	0.375	0.611111	0.625	1	0	1
Accurate preoperative endoscopic diagnosis is essential in endoscopic resection in regard to lesions with a maximum diameter of 2 cm or greater, and whether resection by EMR, piecemeal EMR, or ESD is indicated is determined after taking the operator’s skill in performing endoscopic resection into consideration.	GRADE	Strong	Weak	Lack of evidence (Only one literature review article to support the statement)	1	Weak	Lack of evidence (Only one literature review article to support the statement)		9	326	0.322917	0.583333	0.625	1	0	1
While ESD is used in cases of “early-stage malignant tumors,” accurate preoperative endoscopic diagnosis and the level of skill of the operator in regard to endoscopic resection should be considered before deciding to proceed	GRADE	Strong	Weak	Lack of evidence (Only one literature review article to support the statement)	1	Weak	Lack of evidence (Only one literature review article to support the statement)		9	327	0.322917	0.527778	0.625	1	0	1
The efficacy and safety of laparoscopic surgery for rectal cancer has not been established. Ideally, appropriately planned clinical trials should be implemented	GRADE	Strong	Weak	No evidence was presented specifically for this statement	1	Weak	No evidence was presented specifically for this statement		9	328	0.34375	0.583333	0.625	1	0	1
If symptoms exist as a result of the primary tumor, which are difficult to control using other therapies, and the resection is not significantly invasive, primary tumor resection and early systemic chemotherapy is recommended	GRADE	Strong	Weak	No evidence was presented specifically for this statement	1	Weak	No evidence was presented specifically for this statement		9	329	0.333333	0.555556	0.625	1	0	1
The efficacy of resecting peritoneal dissemination has not been proven. Some cases of long-term survival have been reported in which localized dissemination (P1, P2) was resected alongside the primary tumor, suggesting that if the resection is not significantly invasive, then the peritoneal dissemination should be resected at the same time as the primary tumor	GRADE	Weak	Weak	Expert opinion	0	Weak	Expert opinion		9	330	0.322917	0.611111	0.625	0	0	1
The efficacy of resection in patients who have liver and lung metastases at the same time has been shown, and thus resection should be considered for patients with resectable liver and lung metastases However, there are insufficient data to determine the indication criteria for surgery. It is necessary to obtain informed consent after informing the patient of the rather low cure rate and the abse…	GRADE	Weak	Weak	Low quality evidence (One retrospective study of 30 patients, evidence could be very imprecise due to the sample size of patients, and one prospective study of <400, contributing to imprecision as well, despite significant difference in cumulative survival)	0	Weak	Low quality evidence (One retrospective study of 30 patients, evidence could be very imprecise due to the sample size of patients, and one prospective study of <400, contributing to imprecision as well, despite significant difference in cumulative survival)		9	331	0.322917	0.583333	0.625	0	0	1
Resection should be performed for cases in which chemotherapy has successfully made localized metastasis to the liver or lungs operable	GRADE	Weak	Weak	Extrapolation from evidence (Two RCTs which were not related to the topic) and expert opinion	0	Weak	Extrapolation from evidence (Two RCTs which were not related to the topic) and expert opinion		9	332	0.322917	0.5	0.625	0	0	1
Resection should be considered for local recurrence of rectal cancer when R0 resection is considered possible	GRADE	Weak	Weak	Expert opinion only	0	Weak	Expert opinion only		9	333	0.333333	0.527778	0.625	0	0	1
There are few reports indicating the efficacy of heat coagulation therapy, and as such, it is not recommended as a first choice of treatment	GRADE	Strong	Weak	Low quality evidence (One retrospective study of 89 patients and a systematic review that admitted it had insufficient data)	1	Weak	Low quality evidence (One retrospective study of 89 patients and a systematic review that admitted it had insufficient data)		9	334	0.34375	0.555556	0.625	1	0	1
Even in patients 70 years old or older, postoperative adjuvant chemotherapy is recommended if their PS is good, if the function of major organs is adequate, and if there are no complications that may be a risk for performing chemotherapy	GRADE	Strong	Weak	No evidence was presented specifically for this statement	1	Weak	No evidence was presented specifically for this statement		9	335	0.333333	0.555556	0.625	1	0	1
The usefulness of postoperative adjuvant chemotherapy for Stage II colorectal cancer has not been proven, and it is recommended not to routinely administer adjuvant chemotherapy to all patients with Stage II colorectal cancer	GRADE	Strong	Strong	High quality evidence (ESMO consensus guidelines and metaanalysis of RCTs, both with consistent results suggesting that there was no evidence of usefulness)	0	Strong	High quality evidence (ESMO consensus guidelines and metaanalysis of RCTs, both with consistent results suggesting that there was no evidence of usefulness)		9	336	0.333333	0.555556	0.625	0	1	1
Although no definitive conclusion regarding the duration of postoperative adjuvant chemotherapy has been reached, the current standard duration of treatment by 5-FU-based adjuvant chemotherapy is 6 months	GRADE	Strong	Weak	High quality evidence ( One RCT of 3794 patients, supported the statement with significant effects) Extrapolation of evidence from the only evidence as there was indirectness of evidence as study was not focused on the statement	1	Weak	High quality evidence ( One RCT of 3794 patients, supported the statement with significant effects) Extrapolation of evidence from the only evidence as there was indirectness of evidence as study was not focused on the statement		9	337	0.322917	0.638889	0.625	1	0	1
As long as there are no contraindications, usage in combination with bevacizumab, cetuximab or panitumumab is recommended	GRADE	Strong	Weak	Low quality evidence (Despite most combination had RCTs and prospective studies to support, there were a few which there were no evidence presented)	1	Weak	Low quality evidence (Despite most combination had RCTs and prospective studies to support, there were a few which there were no evidence presented)		9	338	0.34375	0.611111	0.625	1	0	1
Bmab: Proposed regardless of the primary treatment regimen	GRADE	Weak	Weak	Absence of evidence on some combinations of chemotherapy with Bmab included	0	Weak	Absence of evidence on some combinations of chemotherapy with Bmab included		9	339	0.364583	0.555556	0.625	0	0	1
Anti-EGFR antibody drugs: Not recommended for patients treated with anti-EGFR antibody in the primary treatment	GRADE	Strong	Weak	Only expert opinion was used to reach the statement	1	Weak	Only expert opinion was used to reach the statement		9	340	0.375	0.555556	0.625	1	0	1
Proposed for the patients treated without anti-EGFR antibody in the primary treatment	GRADE	Weak	Weak	No evidence was presented	0	Weak	No evidence was presented		9	341	0.385417	0.611111	0.625	0	0	1
Propose both drugs for patients with PS0-1 who are failed or intolerant to the standard therapy	GRADE	Strong	Weak	No evidence was presented	1	Weak	No evidence was presented		9	342	0.416667	0.611111	0.625	1	0	1
Comparisons between hepatic arterial infusion therapy using fluoropyrimidine alone and systemic chemotherapy showed no clear difference in survival. The effectiveness of hepatic arterial infusion therapy in comparison with systemic chemotherapy using multi-drug combination has not been established	GRADE	Strong	Weak	Low quality evidence (Only one metaanalysis of seven RCTs, despite the evidence supported the statement, it was still limited evidence)	1	Weak	Low quality evidence (Only one metaanalysis of seven RCTs, despite the evidence supported the statement, it was still limited evidence)		9	343	0.322917	0.416667	0.625	1	0	1
In cases of locally advanced and locally recurrent rectal cancer determined likely to become R0 resectable as a result of tumor shrinkage following treatment, it is recommended that chemoradiotherapy, with the aim of resection, be used as opposed to radiotherapy alone	GRADE	Strong	Weak	No evidence was presented	1	Weak	No evidence was presented		9	344	0.354167	0.527778	0.625	1	0	1
Chemoradiotherapy should also be taken into consideration where the objective is relief of symptoms	GRADE	Strong	Weak	Only expert opinion	1	Weak	Only expert opinion		9	345	0.354167	0.527778	0.625	1	0	1
It has been suggested that the efficacy of surveillance is its contribution to improving prognosis by allowing the early detection of recurrence, and as such, regular postoperative surveillance is desirable	GRADE	Strong	Strong	High quality evidence (RCTs and metaanalysis of RCTs and guidelines) However, some of the studies were not directly focusing on the statement, but overall there were statements in all of these studies that supported the formulation of the statement	0	Strong	High quality evidence (RCTs and metaanalysis of RCTs and guidelines) However, some of the studies were not directly focusing on the statement, but overall there were statements in all of these studies that supported the formulation of the statement		9	346	0.354167	0.555556	0.625	0	1	1
Metachronous colorectal cancer occurs more frequently in cases of colorectal cancer resection than in the general population, and as such, regular laparoscopic examination of the colon is recommended	GRADE	Strong	Strong	High quality evidence (All evidence from systematic reviews of RCTs, RCTs, guidelines and prospective studies) High patient importance	0	Strong	High quality evidence (All evidence from systematic reviews of RCTs, RCTs, guidelines and prospective studies) High patient importance		9	347	0.34375	0.555556	0.625	0	1	1
There is no indication that post-surgical surveillance targeting multiple cancers is effective. The appropriate course of action is to educate the patient regarding the need for regular cancer examinations and recommend periodic checkups	GRADE	Weak	Weak	Only evidence was from self-citation of another guideline	0	Weak	Only evidence was from self-citation of another guideline		9	348	0.34375	0.555556	0.625	0	0	1
The term “intra-abdominal infections” describes a wide heterogeneity of clinical conditions. The anatomical extent of infection, the presumed pathogens involved, risk factors for major resistance patterns, and the patient's clinical condition should be assessed independently so as to classify patients	GRADE	Strong	Strong	Moderate quality evidence (Most evidence came from retrospective studies but some were guidelines/consensus conferences. There were a high amount of evidence supporting this statement as well. Upgraded to moderate as a large amount of consistent evidence)	0	Strong	Moderate quality evidence (Most evidence came from retrospective studies but some were guidelines/consensus conferences. There were a high amount of evidence supporting this statement as well. Upgraded to moderate as a large amount of consistent evidence)		10	349	0.375	0.972222	1	0	1	1
Early clinical evaluation is essential for diagnosing IAIs. It helps to optimize diagnostic testing and can result in earlier implementation of a proper management plan	GRADE	Strong	Weak	Expert opinion only	1	Weak	Expert opinion only		10	350	0.385417	0.972222	1	1	0	1
A step-up approach for diagnosis should be used and tailored to the clinical setting, resources, patient’s age beginning with clinical and laboratory examination and progressing to imaging examinations	GRADE	Strong	Weak	Extrapolation from evidence as the studies’ outcomes were not related to the statement	1	Weak	Extrapolation from evidence as the studies’ outcomes were not related to the statement		10	351	0.375	0.972222	1	1	0	1
Patient factors are essential when addressing treatment outcome, as advanced age, associated comorbidity, pre-existing disease, and physiologic status greatly influence outcomes (e.g., mortality)	GRADE	Weak	Weak	Expert opinion only	0	Weak	Expert opinion only		10	352	0.40625	0.666667	1	0	0	1
Disease factors are essential to consider when addressing risk for treatment failure	GRADE	Weak	Weak	Expert opinion only	0	Weak	Expert opinion only		10	353	0.385417	0.805556	1	0	0	1
While age alone is not decisive for outcome it should be recognized that patients with an accumulated number of risk factors, including advanced age, high disease severity and presenting in sepsis or septic shock, have a very high risk of death. Palliative care should be actively discussed when conditions indicate that operative treatment is futile	GRADE	Weak	Weak	Low quality evidence (Evidence were only from retrospective and observational studies, despite some significant results supporting the statement the overall study design merited a recommendation)	0	Weak	Low quality evidence (Evidence were only from retrospective and observational studies, despite some significant results supporting the statement the overall study design merited a recommendation)		10	354	0.395833	0.916667	1	0	0	1
Prognostic scoring systems for complicated IAIs may be useful in clinical practise, especially for audit and research. Scoring systems can be broadly divided into two groups: general organ failure severity (ICU) scores and peritonitis-specific (Surgical) scores. The Sequential Organ Failure Assessment (SOFA) score allows physicians to follow the evolving disease process in critically ill patients…	GRADE	Weak	Weak	Moderate quality evidence (Every different scoring system was referenced with two to three prospective cohorts or retrospective studies and RCTs) However, indirectness of evidence made the recommendation as as the studies did not prove the scoring systems for clinical use	0	Weak	Moderate quality evidence (Every different scoring system was referenced with two to three prospective cohorts or retrospective studies and RCTs) However, indirectness of evidence made the recommendation as as the studies did not prove the scoring systems for clinical use		10	355	0.447917	0.861111	1	0	0	1
Most patients with cIAIs and sepsis/septic shock should undergo an urgent source control procedure; source control can be delayed in less severely-ill patients when the circumstances are appropriate	GRADE	Weak	Weak	Low quality evidence (All evidence were retrospective studies of patient population <400, and thus might lead to imprecision. Consensus guidelines were also used but the guidelines were conducted using expert opinion)	0	Weak	Low quality evidence (All evidence were retrospective studies of patient population <400, and thus might lead to imprecision. Consensus guidelines were also used but the guidelines were conducted using expert opinion)		10	356	0.395833	0.777778	1	0	0	1
Highly selected patients with perforated diverticulitis (including those with an abscess <4 cm in diameter), a peri-appendiceal mass, or a perforated peptic ulcer can be managed without definitive source control if responding satisfactorily to antimicrobial therapy and other supportive measures	GRADE	Strong	Weak	Low quality evidence (There were multiple times where self-citation occurred, citing other WSES guidelines so there was a risk of bias/impartiality) Lack of evidence and values for some parts of the statement	1	Weak	Low quality evidence (There were multiple times where self-citation occurred, citing other WSES guidelines so there was a risk of bias/impartiality) Lack of evidence and values for some parts of the statement		10	357	0.395833	0.75	1	1	0	1
Laparoscopic appendectomy represents the first choice for most patients with acute appendicitis where appropriate resources and skills are available	GRADE	Strong	Strong	High quality evidence (Despite there was one self-citation of another WSES guideline, all other evidence were systematic reviews and metaanalysis of RCTs, with consistent evidence that laparoscopic appendectomy was more advantageous) absolute effect	0	Strong	High quality evidence (Despite there was one self-citation of another WSES guideline, all other evidence were systematic reviews and metaanalysis of RCTs, with consistent evidence that laparoscopic appendectomy was more advantageous) absolute effect		10	358	0.416667	0.888889	1	0	1	1
There is no evidence of any significant advantages between laparoscopic and open repair of perforated peptic ulcer (PPU). However, laparoscopy has less post-operative pain and shorter hospital stay	GRADE	Strong	Weak	Moderate quality evidence (Only one systematic review of three RCTs to support the statement. Substantial heterogeneity was found and thus results might be inconsistent)	1	Weak	Moderate quality evidence (Only one systematic review of three RCTs to support the statement. Substantial heterogeneity was found and thus results might be inconsistent)		10	359	0.395833	0.833333	1	1	0	1
Early laparoscopic cholecystectomy is safe and feasible in acute cholecystitis and should be the preferred choice in absence of contraindications to pneumoperitoneum, even in high risk patients, where appropriate resources and skills are available	GRADE	Strong	Strong	Moderate quality evidence (Despite there were a few systematic review of RCTs, there were also prospective nonrandomised trials and self-citation of another WSES guideline, so there was a risk of bias) However, there was consistent evidence that there was lower mortality and morbidity and significantly shorter length of hospital stay, rate of wound infection etc.)	0	Strong	Moderate quality evidence (Despite there were a few systematic review of RCTs, there were also prospective nonrandomised trials and self-citation of another WSES guideline, so there was a risk of bias) However, there was consistent evidence that there was lower mortality and morbidity and significantly shorter length of hospital stay, rate of wound infection etc.)		10	360	0.395833	0.916667	1	0	1	1
Laparoscopic lavage is not recommended in Hinchey IV diverticulitis because it cannot achieve adequate source control. Laparoscopic lavage is safe and not inferior to sigmoid resection in case of Hinchey III but it is not considered the preferred choice, given the lack of evidence of major benefits	GRADE	Strong	Weak	Expert opinion only	1	Weak	Expert opinion only		10	361	0.40625	0.888889	1	1	0	1
Laparoscopic sigmoid resection is feasible and safe in selected patients, hemodynamically stable, without significant comorbidities and with onset of peritonitis <12-24 hours, only if specific advanced laparoscopic colorectal expertise is available	GRADE	Weak	Weak	Low quality evidence (Despite there were guidelines and systematic reviews of RCTs and cohorts, they all suggested that there were conflicting results and that further evidence was needed)	0	Weak	Low quality evidence (Despite there were guidelines and systematic reviews of RCTs and cohorts, they all suggested that there were conflicting results and that further evidence was needed)		10	362	0.4375	0.916667	1	0	0	1
Planned relaparotomy is not recommended as a general strategy in patients with secondary peritonitis	GRADE	Strong	Strong	Moderate quality evidence (Only one study of expert opinion, one retrospective study of <200 patients and one RCT of less than <400 patient. Smalls sample size might contribute to imprecision. However, they all contributed consistent result to the statement suggesting that planned relaparotomy did not result in significant outcome but shorter ICU stay P= 0.001 and shorter median hospital stay p= …	0	Strong	Moderate quality evidence (Only one study of expert opinion, one retrospective study of <200 patients and one RCT of less than <400 patient. Smalls sample size might contribute to imprecision. However, they all contributed consistent result to the statement suggesting that planned relaparotomy did not result in significant outcome but shorter ICU stay P= 0.001 and shorter median hospital stay p= …		10	363	0.427083	0.972222	1	0	1	1
There is insufficient evidence to advocate damage control surgery as general strategy in patients with secondary peritonitis	GRADE	Strong	Weak	Low quality evidence (Only from one literature review of 16 studies of a total of 455 patients) Expert opinion used	1	Weak	Low quality evidence (Only from one literature review of 16 studies of a total of 455 patients) Expert opinion used		10	364	0.375	0.805556	1	1	0	1
Damage control surgery may be an option in selected significantly physiologically deranged patients with ongoing sepsis	GRADE	Weak	Weak	Low quality evidence (Evidence were from one guideline and one retrospective study, with conflicting evidence with a RCT suggest there was no significant difference) Lack of evidence on effect of the procedure	0	Weak	Low quality evidence (Evidence were from one guideline and one retrospective study, with conflicting evidence with a RCT suggest there was no significant difference) Lack of evidence on effect of the procedure		10	365	0.40625	0.888889	1	0	0	1
Temporary abdominal closure using negative pressure therapy (NPT) can be useful to decrease the time to definitive abdominal closure	GRADE	Strong	Weak	Low quality of evidence (One systematic review of 74 studies and 4358 patients, however the author admitted the evidence was poor and no recommendation was made, also another position paper which was expert opinion)	1	Weak	Low quality of evidence (One systematic review of 74 studies and 4358 patients, however the author admitted the evidence was poor and no recommendation was made, also another position paper which was expert opinion)		10	366	0.395833	0.888889	1	1	0	1
Intraperitoneal specimens for microbiological evaluation from the site of infection are always recommended for patients with HA-IAIs or with CA-IAIs at risk for resistant pathogens (previous antimicrobial therapy) and in critically ill patients	GRADE	Strong	Weak	No evidence was presented	1	Weak	No evidence was presented		10	367	0.416667	0.833333	1	1	0	1
Intraperitoneal specimens should be collected in every re-operation	GRADE	Strong	Weak	Expert opinion only	1	Weak	Expert opinion only		10	368	0.416667	0.722222	1	1	0	1
Appropriate intraperitoneal specimen is peritoneal fluid/tissue collected from the site of infection	GRADE	Strong	Weak	Expert opinion only	1	Weak	Expert opinion only		10	369	0.416667	0.75	1	1	0	1
Sufficient abdominal fluid/tissue volume (usually at least 1–2 mL of fluid) should be collected and transported to the microbiology laboratory using a transport system that properly handles and preserves the samples to avoid damage or compromise their integrity	GRADE	Strong	Weak	Low quality evidence (One expert consensus statement)	1	Weak	Low quality evidence (One expert consensus statement)		10	370	0.40625	0.805556	1	1	0	1
At the laboratory the intraperitoneal specimen should undergo Gram stain, aerobic and anaerobic culture, and antibiotic susceptibility testing	GRADE	Strong	Weak	No evidence was presented	1	Weak	No evidence was presented		10	371	0.40625	0.805556	1	1	0	1
Empirical antimicrobial therapy should be based on local epidemiology, individual patient risk factors for difficult to treat pathogens, clinical severity of infection, and infection source	GRADE	Strong	Weak	Low quality evidence (One expert consensus statement) Insufficient evidence to support the statement	1	Weak	Low quality evidence (One expert consensus statement) Insufficient evidence to support the statement		10	372	0.40625	0.805556	1	1	0	1
The correct dose and correct administration of antimicrobials should include: 1) loading dose when indicated, especially in critically ill patients; 2) extended or prolonged infusion for beta-lactam antibiotics; 3) peritoneal distribution	GRADE	Weak	Weak	Low quality evidence (Only observation studies with sample size <400) Extrapolation from evidence	0	Weak	Low quality evidence (Only observation studies with sample size <400) Extrapolation from evidence		10	373	0.416667	0.805556	1	0	0	1
The patient should be reassessed when the results of microbiological testing are available. Antimicrobial de-escalation or withdrawal should be considered	GRADE	Strong	Weak	High quality evidence (One systematic review of two RCTs and 12 cohorts and one prospective study of 311 patients, with consistent evidence supporting the statement)	1	Weak	High quality evidence (One systematic review of two RCTs and 12 cohorts and one prospective study of 311 patients, with consistent evidence supporting the statement)		10	374	0.40625	0.805556	1	1	0	1
In the settings with a high incidence of ESBL-producing Enterobacteriaceae, the extended use of cephalosporins should be discouraged and should be limited to pathogen-directed therapy because of its selective pressure resulting in emergence of resistance	GRADE	Strong	Strong	High quality evidence (Systematic reviews and retrospective studies for each drug, so study design and consistent evidence supporting the drugs mentioned in the guideline) High patient importance	0	Strong	High quality evidence (Systematic reviews and retrospective studies for each drug, so study design and consistent evidence supporting the drugs mentioned in the guideline) High patient importance		10	375	0.40625	0.916667	1	0	1	1
Extended use of fluoroquinolones (FQ) should be discouraged because of its selective pressure (mainly ESBLs producing Entrobacteriaceae and MRSA). They should be generally used in patients with allergy to beta-lactams	GRADE	Strong	Strong	Moderate quality evidence (One prospective study of 116 patients and one RCT of 311 patients, indirectness of evidence) High patient importance	0	Strong	Moderate quality evidence (One prospective study of 116 patients and one RCT of 311 patients, indirectness of evidence) High patient importance		10	376	0.385417	0.888889	1	0	1	1
For patients with CA-IAIs, agents with a narrower spectrum of activity should be suggested. However, according to local ecology anti-ESBL-producer coverage may be warranted. By contrast, for patients with HA-IAIs, antimicrobial regimens with broader spectra of activity are preferred	GRADE	Strong	Strong	High quality evidence (Systematic reviews and prospective and retrospective studies, large effect)	0	Strong	High quality evidence (Systematic reviews and prospective and retrospective studies, large effect)		10	377	0.385417	0.944444	1	0	1	1
Carbapenem sparing treatment should be recommended particularly in the settings where there is a high incidence of carbapenem resistant K. pneumoniae	GRADE	Strong	Weak	Moderate quality evidence (Systematic reviews and prospective and retrospective studies) Indirectness of evidence as the studies were not focusing specifically on carbapenem resistant K. pneumoniae	1	Weak	Moderate quality evidence (Systematic reviews and prospective and retrospective studies) Indirectness of evidence as the studies were not focusing specifically on carbapenem resistant K. pneumoniae		10	378	0.385417	0.916667	1	1	0	1
Antimicrobial resistance among enterococcal isolates (ampicillin, gentamcin or vancomycin resistance) is mostly found in nosocomial (postoperative or tertiary) peritonitis. In Vancomycin-resistant Enterococcus (VRE), treatment with linezolid (monomicrobial infection) or tigecycline (polymicrobial infection) is appropriate	GRADE	Strong	Strong	High quality evidence (Systematic reviews and large observational and prospective studies, consistent evidence that each drug was useful)	0	Strong	High quality evidence (Systematic reviews and large observational and prospective studies, consistent evidence that each drug was useful)		10	379	0.364583	0.916667	1	0	1	1
The presence of Candida spp. in the peritoneal samples is a factor of poor prognosis	GRADE	Strong	Strong	Moderate quality evidence (All relevant evidence were retrospective and prospective observational studies, however, there were a lot of evidence and they produce consistent results that supported the statement )	0	Strong	Moderate quality evidence (All relevant evidence were retrospective and prospective observational studies, however, there were a lot of evidence and they produce consistent results that supported the statement )		10	380	0.416667	0.666667	1	0	1	1
Two situations justify an empirical antifungal therapy: patients with septic shock in community-acquired infections or patients with post-operative infections	GRADE	Weak	Weak	Low quality evidence (Only observation studies) Extrapolation from the evidence Insufficient higher quality evidence	0	Weak	Low quality evidence (Only observation studies) Extrapolation from the evidence Insufficient higher quality evidence		10	381	0.395833	0.805556	1	0	0	1
In the setting of uncomplicated acute cholecystitis and acute appendicitis post-operative antimicrobial therapy is not necessary	GRADE	Strong	Strong	High quality evidence (Two RCTs and one systematic reviews of 45 studies with 9576 patients, consistently supported the statement)	0	Strong	High quality evidence (Two RCTs and one systematic reviews of 45 studies with 9576 patients, consistently supported the statement)		10	382	0.364583	0.805556	1	0	1	1
In patients with ongoing or persistent IAIs, the decision to continue, revise, or stop antimicrobial therapy should be made on the basis of clinician judgment and laboratory information	GRADE	Strong	Strong	High quality evidence (All evidence were systematic reviews, with significant results, and one prospective study of 101 patients)	0	Strong	High quality evidence (All evidence were systematic reviews, with significant results, and one prospective study of 101 patients)		10	383	0.395833	0.944444	1	0	1	1
Multifaceted interventions are more likely to improve antibiotic prescribing practices than simple, passive interventions. Didactic educational programs alone are generally ineffective	GRADE	Strong	Strong	High quality evidence (Two systematic reviews including RCTs, retrospective studies. In addition one prospective cohort with >400 patients, consistent results) High patient importance	0	Strong	High quality evidence (Two systematic reviews including RCTs, retrospective studies. In addition one prospective cohort with >400 patients, consistent results) High patient importance		10	384	0.395833	0.916667	1	0	1	1
As a single intervention, implementation of locally adapted, interdisciplinary evidence based guidelines that incorporate risk stratification (severity and CA-IAIs versus HA-IAIs) and local resistance data most consistently improves components of AB prescribing for IAI	GRADE	Strong	Strong	High quality evidence (Two systematic reviews and one prospective cohort with >400 patients, consistent results) High patient importance	0	Strong	High quality evidence (Two systematic reviews and one prospective cohort with >400 patients, consistent results) High patient importance		10	385	0.40625	0.805556	1	0	1	1
Computer-assisted order entry, non-physician healthcare provider facilitation, and therapeutic drug monitoring can improve components of antibiotic prescribing practices, if resources are available	GRADE	Weak	Weak	Low quality evidence (Retrospective studies and one RCT and one guideline) Extrapolation from evidence Costs and resources not considered	0	Weak	Low quality evidence (Retrospective studies and one RCT and one guideline) Extrapolation from evidence Costs and resources not considered		10	386	0.395833	0.916667	1	0	0	1
The lack of source control and antibiotic adequacy are the only modifiable risk factors for mortality in patients with cIAIs admitted to the ICU. Organ dysfunction is associated with worse outcomes	GRADE	Strong	Weak	No evidence was presented	1	Weak	No evidence was presented		10	387	0.4375	0.666667	1	1	0	1
If the patient is critically ill the treatment duration can be deferred until after a multi-disciplinary careful evaluation	GRADE	Strong	Weak	Low quality evidence (Observational studies only) Expert opinion used	1	Weak	Low quality evidence (Observational studies only) Expert opinion used		10	388	0.395833	0.805556	1	1	0	1
Principal determinants of antibiotic choice in critically ill patients are based on three parameters: 1) Severity of illness, 2) local ecology, and 3) risk factors of the host. Previous antibiotic use is associated with a higher development of multidrug resistant organisms (MDROs). Broad-spectrum antibiotic therapy, including combination of different antibiotic classes should be recommended in pa…	GRADE	Strong	Strong	High quality evidence (Five systematic reviews and RCTs to support the statement) They produced significant and consistent evidence Absence of relative effects as no control established	0	Strong	High quality evidence (Five systematic reviews and RCTs to support the statement) They produced significant and consistent evidence Absence of relative effects as no control established		10	389	0.4375	0.861111	1	0	1	1
Early identification of sepsis and prompt administration of intravenous fluids and vasopressors are always mandatory. Restoring a mean systemic arterial pressure of 65 to 70 mm Hg is a good initial goal during the hemodynamic support of patients with sepsis	GRADE	Strong	Strong	High quality evidence (Three guidelines, two systematic reviews, one retrospective study, consistent evidence and significant effects. ) absolute and relative effect Values clearly given in evidence summaries and studies	0	Strong	High quality evidence (Three guidelines, two systematic reviews, one retrospective study, consistent evidence and significant effects. ) absolute and relative effect Values clearly given in evidence summaries and studies		10	390	0.40625	0.916667	1	0	1	1
Fluid overload should be avoided in patients with generalized peritonitis	GRADE	Strong	Strong	Moderate quality evidence (Two systematic reviews and two guidelines, which all suggest it was more beneficial to avoid fluid overload)	0	Strong	Moderate quality evidence (Two systematic reviews and two guidelines, which all suggest it was more beneficial to avoid fluid overload)		10	391	0.385417	0.833333	1	0	1	1
Consideration should be given to draining ascites in the critically ill patient treated for peritonitis, especially if the ascites is associated with IAH	GRADE	Strong	Weak	Low quality evidence (Only one guideline and one small prospective cohort to support the statement) Expert opinion used	1	Weak	Low quality evidence (Only one guideline and one small prospective cohort to support the statement) Expert opinion used		10	392	0.447917	0.944444	1	1	0	1
Laparoscopic surgery reduces adhesion formation and might reduce subsequent incidence of ASBO Laparoscopic surgery reduces adhesion formation and might reduce subsequent incidence of ASBO Laparoscopic surgery reduces adhesion formation and might reduce subsequent incidence of ASBO	GRADE	Strong	Strong	High quality evidence (Systematic review of cohort studies and metaanalysis of 24 RCTs and 88 observational studies (incidence of ASBO 4 %vs 3.8% of open surgery and OR 0.62 respectively, producing consistent evidence that laparoscopic surgery was better)	0	Strong	(High quality evidence as systematic reviews and metaanalysis was used. The metaanalysis included 24 rcts and 88 observational studies, results show consistently that there is a significant effect: OR 0.62 and 0.61 for early and late respectively)		11	393	0.625	0.75	0.583333	0	1	1
Hyaluronate carboxymethylcellulose reduces adhesion formation and the risk of subsequent reoperations of adhesive SBO. The use of this barrier seems cost-effective in open colorectal surgery	GRADE	Strong	Strong	High quality evidence (Three RCTs of 1701 patients, 62 patients and 504 patients, all supported the fact that it reduced adhesion formation) Costs and resources considered	0	Strong	(High quality evidence as randomised clinical trials and systematic reviews were used. Seprafilm group had a significantly lower intestinal obstruction rate compared to the control group: 7% vs 7%, and p<0.05)		11	394	0.572917	0.75	0.583333	0	1	1
In the absence of signs that require emergent surgical exploration (i.e., peritonitis, strangulation, or bowel ischemia), non-operative management is the treatment strategy of choice	GRADE	Weak	Weak	Low quality evidence (Most of the evidence presented were retrospective studies, which included inconsistent evidence e.g. risk of recurrence lower after surgery) Expert opinion used	0	Weak	(Low quality of evidence as several retrospective studies were used and predictions were made. No solid conclusions were drawn, and further testing was required)		11	395	0.520833	0.75	0.583333	0	0	1
A trial of non-operative management can be continued safely for 72 h	GRADE	Weak	Weak	Low quality evidence (Two small prospective/retrospective studies) Expert opinion also used	0	Weak	(Low quality evidence as studies were retrospective/prospective)		11	396	0.552083	0.611111	0.583333	0	0	1
Initial evaluation should be complemented with assessment of nutritional status and laboratory tests evaluating at least blood count, lactate, electrolytes, and BUN/Creat	GRADE	Weak	Weak	Expert opinion only	0	Weak	(Only an expert opinion was given so there is a low quality of evidence)		11	397	0.520833	0.611111	0.583333	0	0	1
Plain X-rays have only limited value in the work-up of patients with small bowel obstruction and are not recommended	GRADE	Weak	Weak	Low quality evidence (One retrospective study of 76 patients made it susceptible to imprecision) Insufficient evidence	0	Weak	(Low quality of evidence as retrospective analysis was used, and the result was not significant)		11	398	0.552083	0.722222	0.583333	0	0	1
Optimal diagnostic work-up should include CT scan in the assessment and water soluble oral contrast. In the absence of the need to perform immediate surgery, a follow-up abdominal X-ray should be made after 24 h. If the contrast has reach the colon, this is indicative for resolution of the bowel obstruction	GRADE	Strong	Strong	Moderate quality of evidence (Consisted of two retrospective studies, metaanalysis of 14 prospective studies, four prospective studies. Despite no RCTs, they were consistent with evidence supporting the statement) absolute effect Resources considered	0	Strong	( absolute effect) High quality evidence as there were systematic reviews and metaanalysis included, although prospective studies were used too. The effect was shown to be significant)		11	399	0.635417	0.722222	0.583333	0	1	1
Long trilumen naso-intestinal tubes are more efficacious than naso-gastric tubes in non-operative management, but require endoscopic placement	GRADE	Weak	Weak	Moderate quality evidence (One RCT of <400 patients, which might lead to imprecision despite results supported the statement) Insufficient evidence	0	Weak	Low quality of evidence (Only one retrospective study considered involving 186 patients)		11	400	0.65625	0.722222	0.583333	0	0	1
Laparoscopic adhesiolyis might reduce morbidity in selected cases of ASBO that require surgery. Results of a randomized trial are awaited	GRADE	Weak	Strong	High quality evidence (One RCT of 102 patients, one literature review article and one systematic review of 38075 patients, all suggested that it might reduce morbidity)	1	Strong	(High quality of evidence as a systematic review involving 14 studies was considered and it showed that laparoscopic adhesiolysis reduced as p<0.05)		11	401	0.729167	0.722222	0.583333	1	1	1
Adhesion barriers reduce the risk of recurrence for ASBO following operative treatment	GRADE	Weak	Weak	self-citation of another Bologna guideline, with a risk of bias	0	Weak			11	402	0.5	0.722222	0.583333	0	0	1
Younger patients, and pediatric patients in particular, have higher lifetime risk of developing adhesion-related complications and might therefore benefit most from adhesion prevention	GRADE	Weak	Weak	Low quality evidence (All evidence were retrospective studies without control, study design meant consistent evidence did not upgrade quality of evidence)	0	Weak	(Low quality of evidence. Only a retrospective study was considered with 196 papers involved)		11	403	0.46875	0.722222	0.583333	0	0	1
Il semble utile de s’assurer que la gêne décrite par la femme soit en ) (It seems worthwhile to make sure that the discomfort described by the woman is in the form of a positive response to her pregnancy.)	Bespoke	Weak	Weak	Insufficient evidence Only expert opinion	0	Weak	(No evidence presented, expert opinion only)		12	404	0.46875	0.527778	0.75	0	0	0
II convien de ne traiter que les prolapsus génitaux symptomatiques (It is appropriate to treat only symptomatic genital prolapse)	Bespoke	Weak	Weak	Insufficient evidence Only expert opinion	0	Weak	(No evidence presented, expert opinion only)		12	405	0.447917	0.527778	0.75	0	0	0
il apparaît utile de décrire le prolapsus observé avant la chirugie (it seems useful to describe the prolapse observed before the surgery)	Bespoke	Weak	Weak	Low quality evidence (The only evidence was from another guideline, which was expert opinion)	0	Weak	(Only evidence is from a guideline, insufficient evidence)		12	406	0.458333	0.388889	0.75	0	0	0
L’utilisation de I’imagerie est reserve aux situations complexes (The use of imaging is reserved for complex situations)	Bespoke	Weak	Weak	Expert opinion only	0	Weak	(No evidence presented, expert opinion only)		12	407	0.427083	0.361111	0.75	0	0	0
Il convient de rechercher certains facteurs qui pour- raient guider le choix therapeutique (It is important to look for certain factors that could guide the therapeutic choice.)	Bespoke	Weak	Weak	Expert opinion only	0	Weak	(No evidence presented, expert opinion only)		12	408	0.46875	0.361111	0.75	0	0	0
Il convient de rechercher les troubles fonctionnels uri-naires associés au prolapse (Uri-functional disorders associated with prolapse need to be investigated)	Bespoke	Weak	Weak	Expert opinion only	0	Weak	(No evidence presented, expert opinion only)		12	409	0.4375	0.361111	0.75	0	0	0
L’évaluation de la vidange vésicale est difficile cliniquement et est mieux appréciée par la débitmétrie (avec analyse qualitative et quantitative) et la mesure du résidu postmictionnel (Evaluation of bladder emptying is difficult clinically and is better appreciated by the flowmetry (with qualitative and quantitative analysis) and the measurement of the postmic residual)	Bespoke	Weak	Weak	Expert opinion only	0	Weak	(No evidence presented, expert opinion only)		12	410	0.458333	0.527778	0.75	0	0	0
Il convient de rechercher et d’évaluer les symptômes anorectaux associes au prolapses (The anorectal symptoms associated with prolapse should be investigated and evaluated)	Bespoke	Weak	Weak	Expert opinion only	0	Weak	(No evidence presented, expert opinion only)		12	411	0.447917	0.361111	0.75	0	0	0
La realisation d'un interrogatoire et d'un examen clinique gynecologique (toucher pelvien et spéculum) (Performing an interrogation and a gynecological clinical examination (pelvic feel and speculum)	Bespoke	Weak	Weak	Expert opinion	0	Weak	(No evidence presented, expert opinion only)		12	412	0.458333	0.527778	0.75	0	0	0
Un avis spécialisé est indiqué en cas de métrorragies postménopausiques ou d’anomalie gynécologique Clinique (Specialized advice is indicated for postmenopausal bleeding or clinical gynecological abnormality)	Bespoke	Weak	Weak	No evidence was presented	0	Weak	(No evidence presented, expert opinion only)		12	413	0.479167	0.527778	0.75	0	0	0
l convient de ne pas méconnaître une pathologie du col utérin associée (It is important not to ignore an associated cervical pathology)	Bespoke	Weak	Weak	Expert opinion only	0	Weak	(No evidence presented, expert opinion only)		12	414	0.46875	0.555556	0.75	0	0	0
En l’absence de tout signe urinaire spontané ou mas- qué, il n’y a aucun argument pour recommander un bilan urodynamique de maniere systematique (In the absence of any spontaneous or masked urinary signs, there is no reason to recommend a systematic urodynamic assessment.)	Bespoke	Weak	Weak	Low quality evidence (Statement supported by only one retrospective study of 108 patients) Insufficient evidence and lack of values	0	Weak	(No evidence presented, expert opinion only)		12	415	0.447917	0.361111	0.75	0	0	0
Lors d'une cure de prolapu genito-urinaire par promontofixation associant hystero- et/ou vaginopexie anterieure, iln’y a pas d’argument pour mettre systématiquement une prothèse postérieure inter-rectovaginale en prévention du risque de rectocele secondaire (During a genito-urinary prolapus treatment by promontofixation associating hystero- and / or anterior vaginopexy, there is no argument to sy…	Bespoke	Weak	Weak	Low quality evidence (Statement supported by only one retrospective study of 108 patients) Insufficient evidence and lack of values	0	Weak	(Only one retrospective study of 108 patients, insufficient evidence)		12	416	0.447917	0.555556	0.75	0	0	0
L'indication consensuelle de la rectopexie vetale coelioscopique reste le prolapsus du rectu symptomatique (The consensual indication of laparoscopic ventricular rectopexy is the prolapse of the symptomatic rectum)	Bespoke	Weak	Weak	Low quality evidence (One prospective study of 109 patients, which was a study design with a small patient population)	0	Weak	(Retrospective study of 109 patients only, insufficient evidence)		12	417	0.458333	0.694444	0.75	0	0	0
Il est recommandé d’utiliser des prothèses non resorbables de type I (polupropylene marcoporeux) ou de type III (polyester) et de ne plus utiliser les protheses de type III (PTFE, silicone) (It is recommended to use non-resorbable type I (marcoporous polypropylene) or type III (polyester) prostheses and to no longer use type III prostheses (PTFE, silicone))	Bespoke	Weak	Weak	No evidence was presented	0	Weak	(Only 1 rct of 100 patients, small sample size leading to high risk of imprecision)		12	418	0.458333	0.694444	0.75	0	0	0
l’utilisation de prothees biologiques n'est pas recommandee (the use of biological proteases is not recommended)	Bespoke	Strong	Weak	Low quality evidence (Only one RCT of 100 patients)	1	Weak	(No evidence presented)		12	419	0.447917	0.361111	0.75	1	0	0
Lorsqu'une promontofixation est indiquee, la voie coelioscopiqe est recommandee (When promontofixation is indicated, the laparoscopic approach is recommended)	Bespoke	Strong	Weak	No evidence was presented	1	Weak	(No evidence presented)		12	420	0.489583	0.361111	0.75	1	0	0
Il ne peut être actuellement recommandé l’assistance robotique par rapport a la coelioscopie classique lors de la realisation d'une promontofixation (It can not currently be recommended robotic assistance compared to conventional laparoscopy when performing a promontofixation)	Bespoke	Strong	Weak	No evidence was presented	1	Weak	(No evidence presented)		12	421	0.510417	0.527778	0.75	1	0	0
Une préparation digestive avant une chirurgie du prolapsus par voie vaginale n'est pas recommandee (Gastrointestinal preparation before surgery for vaginal prolapse is not recommended)	Bespoke	Strong	Weak	Low quality evidence (One RCT of 150 patients, small patient sample size would lead to imprecision) Lack of evidence to support the statement	1	Weak	(Only one rct of 160 patients, insufficient evidence)		12	422	0.53125	0.722222	0.75	1	0	0
pas d'argument suffisant pour acccorder pour accorder un effet protecteur d’érosion prothétique à la conservation uterine (no sufficient argument to accede to grant a protective effect of prosthetic erosion to uterine preservation)	Bespoke	Weak	Weak	Low quality evidence (One RCT of only 31 patients, despite showing insignificant results that supported the statement the small sample size made it a low quality evidence) Lack of evidence	0	Weak	(Only one rct of 31 patients used, small sample size leading to high risk of imprecision.)		12	423	0.479167	0.555556	0.75	0	0	0
En cas d’indication d’hystérectomie, une hystérectomie subtotale est préférée à une hystérectomie totale (If hysterectomy is indicated, subtotal hysterectomy is preferred to total hysterectomy)	Bespoke	Weak	Weak	No evidence was presented	0	Weak	(No evidence presented)		12	424	0.489583	0.694444	0.75	0	0	0
il n’y a pas de raison de réaliser systématiquement une hys- térectomie au cours de la cure chirurgicale d’un prolapsus (there is no reason to routinely perform hysterectomy during the surgical treatment of prolapse)	Bespoke	Weak	Weak	No evidence was presented	0	Weak	(No evidence presented)		12	425	0.458333	0.527778	0.75	0	0	0
On peut proposer de ne pas traiter l’IUE patente dans le même temps que la chirurgie du prolapsus, à condition de prévenir les patientes de l’éventualité d’une chirurgie en deux temps (It may be proposed not to treat obvious SUI at the same time as prolapse surgery, provided that patients are informed of the possibility of a two-stage surgery.)	Bespoke	Weak	Weak	Moderate quality evidence (Two RCTs of 322 and 337 patients respectively, which as both were <400, it could lead to imprecision despite the consistent results) Extrapolation from evidence and expert opinion also used	0	Weak	(2 rcts of small sample sizes, could lead to imprecision. Evidence is also indirect as it focuses on other aspects rather than SUI alone specifically. Expert opinion involved)		12	426	0.666667	0.527778	0.75	0	0	0
3D laparoscopy shortens the operative time across all analysed surgical specialities (general surgery, urology and gynaecology) We recommend the use of 3D vision in laparoscopy to reduce the operative time	GRADE	Weak	Weak	Low quality evidence (Extrapolation from 18 prospective studies, which according to the forest plots, despite the overall operation time, suture operative time, nonsuture operative time, solid organs operative time and operative time all were significantly less (P<0.05). Indirectness of evidence could be seen as outcomes were not focused on 3D laparoscopy, and the intervention groups were differe…	0	Weak	Low quality evidence (18 primary studies used with low randomisation bias risk but selection bias was not excluded. No blinding was possible)		13	427	0.6875	0.833333	0.75	0	0	1
The pooling of data from the different settings seems to suggest a lowering in the overall rate of complications after surgical procedures involving suturing in 3D laparoscopy Future research is recommended to specifically investigate the potential benefit of the use of 3D laparoscopy system on complication rate	GRADE	Strong	Strong	High quality evidence (Five RCTs and 13 prospective studies, all consistently suggested suture complication was reduced by 3D (P=0.02), I2 = 0% therefore very homogenous as well) absolute effect	0	Strong	(High quality evidence as randomised controlled trials and systematic reviews were used constantly showing a absolute effect)		13	428	0.625	0.833333	0.75	0	1	1
Ultrasound imaging during pregnancy is safe and effective in identifying the etiology of acute abdominal pain in many patients and should be the initial imaging test of choice	GRADE	Strong	Strong	Moderate quality evidence (Four review articles/case series with consistent evidence suggesting US imaging was the first choice of diagnosis and was effective) absolute effect (80% sensitivity, 94% specificity, diagnostic accuracy 90%), overall study designs but consistent evidence and large effect	0	Strong	(Several case studies used, showing a absolute effect: 42 patients with 100% sensitivity, 96% specificity, accuracy 98%)		14	429	0.489583	1	0.5	0	1	1
ionizing radiation exposure to the fetus increases the risk of teratogenesis and childhood leukemia. Cumulative radiation dosage should be limited to 50–100 mGy during pregnancy	GRADE	Strong	Strong	High quality evidence (Most evidence were systematic reviews, RCTs and large prospective studies, with consistent evidence) High patient importance Values and figures were sufficiently presented	0	Strong	(Evidence mostly from systematic reviews and randomised control trials, evidence mostly consistent)		14	430	0.479167	0.75	0.5	0	1	1
abdominal CT scan may be used in emergency situations during pregnancy. CT scan should not be the initial imaging test of choice	GRADE	Weak	Weak	Low quality evidence (Contradiction in evidence as some studies suggested CT as first choice) Expert opinion involved when constructing the statement	0	Weak	(Mainly expert opinion, the evidence was of low quality as there was no consistent absolute effect)		14	431	0.4375	1	0.5	0	0	1
MR imaging without the use of intravenous Gadolinium can be performed at any stage of pregnancy. MRI is preferred over CT scan for diagnosis of non- obstetric abdominal pain in the gravid patient	GRADE	Weak	Weak	Moderate quality evidence (Most of the studies cited were surveys, case series and retrospective studies with patients <400, which might lead to imprecision) Cost and resources not considered	0	Weak	(Most evidence from case reports and retrospective studies and they were of small sample size (e.g. 20) hence low quality of evidence)		14	432	0.479167	1	0.5	0	0	1
Administration of radionucleotides for diagnostic studies is safe for mother and fetus	GRADE	Weak	Weak	Low quality evidence (Only evidence was one case report and one small retrospective cohort study with 366 patients. study design overshadowed the consistent results) Lack of evidence as only two studies were available	0	Weak	(Low quality evidence as retrospective and case studies used, no consistent evidence showing absolute effect that radionucleotides is safe)		14	433	0.4375	0.722222	0.5	0	0	1
Intraoperative and endoscopic cholangiography exposes the mother and fetus to minimal radiation and may be used selectively during pregnancy. The lower abdomen should be shielded when performing cholangiography during pregnancy to decrease the radiation exposure to the fetus	GRADE	Weak	Weak	Low quality evidence (Case reports and case series)	0	Weak	(Evidence mainly from prospective studies, e.g. Sept 2007 to July 2008, systematic literature search, and systematic survey of prospective studies, insufficient data)		14	434	0.479167	1	0.5	0	0	1
in the absence of access to imaging modalities, laparoscopy may be used selectively in the workup and treatment of acute abdominal processes in pregnancy	GRADE	Weak	Weak	Low quality evidence (Only one retrospective case series and one data analysis as evidence) Lack of evidence on risk and benefits of laparoscopy	0	Weak	(Evidence obtained from populationbased analysis, case records, and expert opinion seems to be involved. There is insufficient		14	435	0.4375	0.666667	0.5	0	0	1
laparoscopic treatment of acute abdominal disease offers similar benefits to pregnant and non-regnant patients compared to laparotomy	GRADE	Strong	Strong	High quality evidence (RCTs and systematic reviews and case series, all consistently suggested that laparoscopy was noninferior. P>0.05, which was supporting the statement in this case) High patient importance as patient quality of life was considered as factors	0	Weak	(Evidence mainly from case studies and retrospective studies/retrospective chart review and survey questionnaire. Case reports and expert opinion used)		14	436	0.4375	0.638889	0.5	0	1	1
laparoscopy can be safely performed during any trimester of pregnancy when operation is indicated	GRADE	Strong	Weak	Low quality evidence (Evidence were from survey questionnaires, case series, retrospective studies and one RCT) Lack of consistent evidence and variability of importance as most of the studies suggested laparoscopy was safe in one trimester but did not compare all trimester	1	Weak	(Low quality of evidence: Most are from retrospective studies, e.g. from 1998 to 2002, and evidence was not consistently favouring laparoscopy)		14	437	0.458333	0.972222	0.5	1	0	1
Gravid patients beyond the first trimester should be placed in the left lateral decubitus position or partial left lateral decubitus position to minimize com- pression of the vena cava	GRADE	Strong	Weak	Low quality evidence (Case report and case series) Insufficient higher quality evidence	1	Weak	(Low quality evidence as only data from case reports were used, expert opinion may be involved)		14	438	0.4375	0.638889	0.5	1	0	1
Initial abdominal access can be safely accomplished with an open (Hasson), Veress needle, or optical trocar technique, by surgeons experienced with these techniques, if the location is adjusted according to fundal height	GRADE	Weak	Weak	Low quality evidence (Case report and case series) Extrapolation of evidence and expert opinion used	0	Weak	(Low quality of evidence: evidence based on recent literature review, case reports and expert opinion. There is insufficient evidence to support the guideline)		14	439	0.458333	0.972222	0.5	0	0	1
CO2 insufflation of 10–15 mmHg can be safely used for laparoscopy in the pregnant patient. The level of insufflation pressure should be adjusted to the patient’s physiology	GRADE	Weak	Weak	Low quality evidence (Four case series and one guideline, all were study designs and the guideline was self-citation as well so there was a risk bias) Variability of importance as they did not address the values of 1015 mmHg specifically	0	Weak	(Low quality of evidence as case reports and retrospective studies were used only. Evidence was consistently as when comparing laparoscopic and open surgeries, P > 0.9, showing no significant difference)		14	440	0.489583	0.972222	0.5	0	0	1
intraoperative CO2 monitoring by capnography should be used during laparoscopy in the pregnant patient	GRADE	Strong	Weak	Low quality evidence (Evidence from case series, data analysis of data bases) Indirectness of evidence as animal studies were used	1	Weak	(Very low quality of evidence as only 1 case report with 3 patients was considered, insufficient evidence to support the guideline. Costs and resources not considered)		14	441	0.489583	0.638889	0.5	1	0	1
intraoperative and postoperative pneumatic compression devices and early postoperative ambulation are recommended prophylaxis for deep venous thrombosis in the gravid patient	GRADE	Weak	Weak	Lack of evidence to support the statement Extrapolation of evidence from case series	0	Weak	(Low quality of evidence as expert opinion used and a study design. There is a lack of data to support the guideline)		14	442	0.479167	0.833333	0.5	0	0	1
laparoscopic cholecystectomy is the treatment of choice in the pregnant patient with symptomatic gallbladder disease, regardless of trimester	GRADE	Weak	Weak	Low quality evidence (Retrospective case series and observational studies) Expert opinion was used	0	Weak	(Evidence based on literature search and retrospective studies, e.g. 1991 to 1995. Evidence showed insignificant differences between surgical and conservative management, P = 0.33)		14	443	0.5	0.638889	0.5	0	0	1
choledocholithiasis during pregnancy can be managed safely with preoperative endoscopic retro- grade cholangiopancreatography (ERCP) with sphincterotomy followed by laparoscopic cholecystectomy, laparoscopic common bile duct exploration at the time of cholecystectomy, or postoperative ERCP. Comparative studies are lacking.	GRADE	Weak	Weak	Low quality evidence (Case series without control and survey) Lack of high quality evidence (There were no comparative studies)	0	Weak	(Low quality of evidence as case reports and retrospective studies, e.g. from 1993 to 1997, were used. Insufficient data to support the guideline. No consideration of costs or resources)		14	444	0.46875	0.638889	0.5	0	0	1
laparoscopic appendectomy may be per formed safely in pregnant patients with acute appendicitis	GRADE	Strong	Weak	Low quality evidence (All evidence were retrospective case series. There was also inconsistent evidence as some series suggested laparoscopy increase morbidity, preterm labour, fetal loss)	1	Weak	(Evidence based on retrospective studies and Medline search restricting to English articles only)		14	445	0.5	0.972222	0.5	1	0	1
laparoscopic adrenalectomy, nephrectomy, splenectomy, and mesenteric cyst excision are safe procedures in pregnant patients	GRADE	Weak	Weak	Lack of evidence on solid organ exploration Extrapolation from evidence	0	Weak	(4 case reports used but lack of evidence to support the guideline. No costs or resources were considered)		14	446	0.458333	0.805556	0.5	0	0	1
Laparoscopy is a safe and effective treatment in gravid patients with symptomatic ovarian cystic masses. Observation is acceptable for all other cystic lesions provided ultrasound is not concerning for malignancy and tumor markers are normal. Initial observation is warranted for most cystic lesions < 6 cm in size	GRADE	Weak	Weak	Low quality evidence (Case reports and case series only) Lacked of high quality evidence to support the table	0	Weak	(Low quality of evidence as only case reports were considered. No costs or resources were included. There is insufficient data to support the guideline.)		14	447	0.5	0.666667	0.5	0	0	1
Laparoscopy is recommended for both diagnosis and treatment of adnexal torsion	GRADE	Strong	Weak	Low quality evidence (All evidence were case reports and retrospective case series, despite consistent evidence, the study design made the quality of evidence low)	1	Weak	(Low quality of evidence. Most evidence were based on case reports, there is insufficient data.		14	448	0.458333	0.666667	0.5	1	0	1
Fetal heart monitoring of a fetus considered viable should occur preoperatively and postoperatively in the setting of urgent abdominal surgery during pregnancy	GRADE	Weak	Weak	Low quality evidence (All evidence were case reports and retrospective case series, despite consistent evidence, the study design made the quality of evidence low)	0	Weak	(Evidence obtained from case reports. There was consistent evidence in favour of the guideline, with significant differences, but the study designs were .)		14	449	0.458333	0.666667	0.5	0	0	1
Tocolytics should not be used prophylactically in pregnant women undergoing surgery but should be considered perioperatively when signs of preterm labor are present	GRADE	Strong	Strong	High quality evidence (Retrospective studies and two metaanalyses of RCTs, with consistent evidence to support the data) High patient importance as it would severely affect pregnant women	0	Strong	(High quality evidence as evidence was based on systematic reviews and randomised controlled trials. Significant difference was shown with OR< High patient importance.)		14	450	0.510417	0.666667	0.5	0	1	1
The vaginal hysterectomy should be considered as the first choice for benign indications	GRADE	Strong	Strong	High quality evidence (Two Cochrane reviews, guidelines and one dataanalysis of 4595 hysterectomy were used. study designs for the Cochrane reviews but for guidelines and dataanalysis, also they offered consistent evidence that vaginal hysterectomy was better e.g. shorter hospital stay, less blood loss and fewer wounds) Cost and resources considered	0	Strong	(Cochrane reviews were used showing consistent positive evidence that vaginal hysterectomy was effective)		15	451	0.5625	0.972222	0.708333	0	1	1
The laparoscopic approach should be considered when vaginal hysterectomy is contraindicated or not technically possible	GRADE	Weak	Weak	Very low quality evidence (guideline only) Expert opinion used	0	Weak	(Low quality of evidence, study search between January 1995 and June 2004)		15	452	0.489583	0.861111	0.708333	0	0	1
Nulliparity, absence of utero-vaginal prolapse, uterine fibroid, previous caesarean sections, as well as premalignant cervical and endometrial disease should not be considered as contraindications to vaginal hysterectomy	GRADE	Weak	Weak	Low quality evidence (One guideline and two retrospective studies, study designs)	0	Weak	(Low quality evidence as only retrospective reviews were used)		15	453	0.520833	0.694444	0.708333	0	0	1
The surgeons should pay attention to the clinical factors which facilitate vaginal hysterectomy and optimise patient outcome	GRADE	Weak	Weak	Expert opinion	0	Weak	(Very low quality of evidence as it is just expert opinion)		15	454	0.4375	0.5	0.708333	0	0	1
Hysterectomy for benign causes is best performed vaginally if the uterus is less than 12 weeks of gestation or < 280 g (preoperative clinical and ultrasound estimation, respectively), if accessible vaginally and the pathology Is confined to the uterus	GRADE	Strong	Weak	Low quality evidence (One ACOG guideline, which was expert opinion) Lack of evidence/information	1	Weak	(Insufficient evidence, one ACOG guideline used only)		15	455	0.489583	0.805556	0.708333	1	0	1
In the absence of ovarian disease and person/family history of breast/ovarian carcinoma, routine removal of the ovaries during vaginal hysterectomy for benign uterine diseases is not recommended as the benefits outweigh the risks ; while in women at increased risk of ovarian, breast and bowel cancer, genetic counselling and routine salpingo-oophorectomy during vaginal hysterectomy should be under…	GRADE	Weak	Weak	Low quality evidence (Most of the evidence came from retrospective studies and guidelines) Expert opinion used	0	Weak	(Low quality of evidence: retrospective searches and cohort studies were used, insufficient evidence)		15	456	0.541667	1	0.708333	0	0	1
SWL and endourology (PNL and URS) are treatment options for renal stones <2 cm	Oxford Methodology	Strong	Weak	Low quality evidence (Only one retrospective study with 133 patients and one RCT with 122 patient, which conflicted evidence was presented that the techniques were not as effective in the lower pole) Lack of information to support the statement	1	Weak	(Expert opinion involved, costs and resources not considered. Low quality evidence as retrospective studies were used)		16	457	0.447917	0.75	0.916667	1	0	0
Stones >2 cm should be treated by PNL	Oxford Methodology	Strong	Strong	High quality evidence (One RCT of 64 patients, metaanalysis of five RCTs of 338 patients in total and consensus guideline, which despite small sample size might lead to imprecision, they offered consistent evidence) relative effects	0	Weak	(High quality evidence as 5 studies involving 338 patients showed ESWL is significantly less effective than PCNL)		16	458	0.458333	0.777778	0.916667	0	1	0
Flexible URS is a possible second-line treatment for large stones (>2 cm) but SFRs are lower and staged procedures may be required	Oxford Methodology	Strong	Weak	Low quality evidence (Despite study design was RCT, there were only 64 patients, which was a small sample size and could lead to imprecision.) Insufficient evidence (Only one study to support the statement)	1	Weak	( study design but only 64 patients involved. The p value was not significant. Only one study was used to support the recommendation)		16	459	0.458333	0.805556	0.916667	1	0	0
PNL or flexible URS is recommended for the lower pole, even for stones >1.5 cm, because SWL efficacy is limited	Oxford Methodology	Strong	Weak	Extrapolation from evidence and expert opinion as all evidence were on stones >20mm or <20mm	1	Weak	(Expert opinion involved, no relevant supporting data in studies)		16	460	0.46875	0.805556	0.916667	1	0	0
A urine culture or urinary microscopy is mandatory before any treatment	Oxford Methodology	Strong	Weak	Expert opinion only	1	Weak	(No evidence to support the statement, it is an expert opinion)		16	461	0.4375	0.722222	0.916667	1	0	0
UTIs must be treated before all endourologic stone removal procedures	Oxford Methodology	Strong	Weak	No evidence was presented	1	Weak	(No evidence/no studies to support the statement)		16	462	0.364583	0.722222	0.916667	1	0	0
Perioperative antibiotic prophylaxis is recommended for URS and PNL. Single-dose administration is sufficient	Oxford Methodology	Strong	Strong	Moderate quality evidence (One RCT of 206 patients, one database analysis and one guideline, all suggested the importance of antibiotic prophylaxis) absolute effect High patient importance	0	Strong	(High quality evidence as studies showed significant difference between patients with and without prophylaxis, p<0.05, high patient importance)		16	463	0.364583	0.722222	0.916667	0	1	0
In patients at high risk of complications (due to antithrombotic therapy) in the presence of an asymptomatic calyceal stone, active surveillance should be offered	Oxford Methodology	Weak	Weak	Expert opinion only	0	Weak	(No evidence given)		16	464	0.354167	0.75	0.916667	0	0	0
Temporary discontinuation or bridging of antithrombotic therapy in high-risk patients should be decided in consultation with the internist	Oxford Methodology	Strong	Weak	Expert opinion only	1	Weak	(No evidence given)		16	465	0.333333	0.75	0.916667	1	0	0
Antithrombotic therapy should be stopped before stone removal after assessing the thrombotic risk	Oxford Methodology	Strong	Weak	Expert opinion only	1	Weak	(No evidence given)		16	466	0.333333	0.75	0.916667	1	0	0
If stone removal is essential and antithrombotic therapy cannot be discontinued, URS is the preferred approach since it is associated with lower morbidity	Oxford Methodology	Strong	Weak	Low quality evidence (One systematic review of three studies of only 70 patients, imprecision could occur) Lack of evidence to support the statement as only one study was available	1	Weak	(Only 1 systematic review involving 70 patients, the sample size is too small)		16	467	0.333333	0.75	0.916667	1	0	0
The stone composition should be evaluated before deciding on the method of removal (based on patient history, prior stone analysis for the patient or HU in unenhanced computed tomography)	Oxford Methodology	Strong	Weak	Low quality evidence (Only onee prospective study of 120 patients) Extrapolation from evidence	1	Weak	(Low quality evidence as one prospective analysis involving 120 patients was used. There was consistent data, and p<0.05, but the sample size is too small)		16	468	0.354167	0.722222	0.916667	1	0	0
In stones with a medium density >1000 HU, SWL is not recommended since disintegration will be less likely	Oxford Methodology	Strong	Weak	Low quality evidence (Only one prospective study of 120 patients) Extrapolation from evidence	1	Weak	(Low quality evidence as one prospective analysis involving 120 patients was used. There was consistent data, and p<0.05, but the sample size is too small)		16	469	0.354167	0.666667	0.916667	1	0	0
In uric acid stones, chemolysis can be considered	Oxford Methodology	Strong	Weak	No evidence was presented	1	Weak	(Expert opinion only, no ecidence given)		16	470	0.364583	0.666667	0.916667	1	0	0
Conservative management should be first-line treatment for all noncomplicated cases of urolithiasis in pregnancy (except those that have clinical indications for intervention)	Oxford Methodology	Strong	Weak	No evidence was presented	1	Weak	(No evidence presented)		16	471	0.34375	0.75	0.916667	1	0	0
Regular follow-up until final stone removal is strongly recommended owing to the higher encrustation tendency of stents during pregnancy	Oxford Methodology	Strong	Weak	Low quality evidence (One RCT of only 50 patients) Lack of evidence to support the statement	1	Weak	(Only retrospective studies used, insufficient data to support the statement)		16	472	0.364583	0.722222	0.916667	1	0	0
The optimal shockwave frequency is 1.0–1.5 Hz	Oxford Methodology	Strong	Strong	High quality evidence (One RCT of 220 patients and one metaanalysis of four studies (one of which was RCT) suggested 60 shocks per minute and frequency at 0 5 Hz was the optimal one) Consistent evidence	0	Strong	(Evidence based on randomised controlled trial involving 220 patients, p=0.002, success rates for shocks was 71% vs 32%, absolute effect)		16	473	0.364583	0.666667	0.916667	0	1	0
Ensure correct use of the coupling gel because this is crucial for effective shockwave transport	Oxford Methodology	Strong	Weak	No evidence was presented	1	Weak	(Expert opinion, no evidence)		16	474	0.364583	0.666667	0.916667	1	0	0
Use proper analgesia because it improves treatment results by limiting induced movements and excessive respiratory excursions	Oxford Methodology	Weak	Weak	Expert opinion only	0	Weak	(No evidence)		16	475	0.364583	0.666667	0.916667	0	0	0
Maintain careful fluoroscopic and/or ultrasonographic monitoring during the procedure	Oxford Methodology	Strong	Weak	Expert opinion only	1	Weak	(Expert opinion only, no evidence)		16	476	0.364583	0.694444	0.916667	1	0	0
Patients with residual fragments or stones should be followed up regularly to monitor disease course	Oxford Methodology	Weak	Weak	Expert opinion only	0	Weak	(No evidence presented, expert opinion only)		16	477	0.375	0.694444	0.916667	0	0	0
After SWL and URS, and in the presence of residual fragments, MET is recommended using an α-blocker to improve fragment clearance	Oxford Methodology	Strong	Strong	Moderate quality evidence (One RCT of 119 patients and one metaanalysis of 15 studies with 1326 patients) Consistent evidence with significant effect supporting the statement	0	Strong	(Evidence based on a randomised controlled trial, absolute effect.)		16	478	0.395833	0.694444	0.916667	0	1	0
Routine stenting is not recommended as part of SWL treatment of ureteral stones	Oxford Methodology	Strong	Weak	Moderate quality evidence (One RCT of 64 patients, which might lead to imprecision of results) Lack of evidence (Only one study was cited) Extrapolation of evidence	1	Weak	(Only one randomised controlled trial involving 64 patients, sample size is too small)		16	479	0.364583	0.666667	0.916667	1	0	0
In uncomplicated cases, tubeless (without PCN) or totally tubeless (without PCN and ureteral stent) PNL procedures provide a safe alternative.	Oxford Methodology	Strong	Weak	Moderate quality evidence (One retrospective database analysis) Insufficient evidence as only one study to support the statement	1	Weak	(Only one retrospective analysis, insufficient evidence)		16	480	0.416667	0.638889	0.916667	1	0	0
Percutaneous antegrade removal of ureteral stones is an alternative when SWL and URS are not indicated or have failed	Oxford Methodology	Strong	Weak	Low quality evidence (One prospective study of 58 patients, with conflicted evidence as percutaneous antegrade removal offered a greater amount of blood loss etc) Insufficient evidence as only one study to support the statement	1	Weak	(Only one prospective study involving 58 patients, although there is a significant difference, only one study was used, so there is insufficient evidence)		16	481	0.364583	0.638889	0.916667	1	0	0
Placement of a safety wire is recommended.	Oxford Methodology	Strong	Weak	Low quality evidence (One retrospective study of 246 patients) Insufficient evidence as only one study to support the statement	1	Weak	(Evidence only based on one retrospective chart review between August 2003 to May 2008)		16	482	0.375	0.75	0.916667	1	0	0
Ho:YAG laser lithotripsy is the preferred method for (flexible) URS	Oxford Methodology	Strong	Weak	Low quality evidence (One case series) Insufficient evidence as only one study to support the statement	1	Weak	(Insufficient evidence as only one case series was used)		16	483	0.395833	0.722222	0.916667	1	0	0
Laparoscopic or open surgical stone removal may be considered in rare cases in which SWL, URS, and PNL fail or are unlikely to be successful	Oxford Methodology	Weak	Weak	Low quality evidence (one literature review) Insufficient evidence as only one study to support the statement	0	Weak	(Insufficient evidence as only one literature review was used)		16	484	0.385417	0.75	0.916667	0	0	0
When expertise is available, laparoscopic surgery should be the preferred option before proceeding to open surgery. Exceptions are a complex renal stone burden and/or stone location	Oxford Methodology	Weak	Weak	No evidence was presented	0	Weak	(No evidence presented)		16	485	0.364583	0.694444	0.916667	0	0	0
For ureterolithotomy, laparoscopy is recommended for large impacted stones when endoscopic lithotripsy or SWL has failed	Oxford Methodology	Strong	Weak	No evidence was presented	1	Weak	(No evidence presented)		16	486	0.364583	0.722222	0.916667	1	0	0
It is recommended that patients diagnosed with common bile duct stones (CBDS) are offered stone extraction if possible. Evidence of benefit is greatest for symptomatic patients	GRADE	Strong	Weak	Moderate quality evidence (Most evidence were RCTs or large cohorts of 34200 patients, risk ratio of the study was also less than 0.5, also NICE guidelines also was referred to) However, the evidence contradicted one another as CBDSrelated complications in patients were reported to be low in the RCTs but moderate to high in the cohort study) In the end the guideline authors resorted to following …	1	Weak	(Expert opinion/NICE guidelines were involved, studies used include large cohort studies and randomised controlled trials, but small sample sizes mean that the chance of imprecision is high)		17	487	0.541667	0.888889	0.791667	1	0	1
Trans-abdominal ultrasound scanning (USS) and liver function tests (LFTs) are recommended for patients with suspected CBDS. Normal results do not preclude further investigation if clinical suspicion remains high	GRADE	Strong	Weak	Low quality evidence (One Cochrane analysis of prospective studies with the analysis suggesting a risk of bias) Variability of importance as studies had different standards for high risk and low risk patients	1	Weak	(Most of the evidence is based on retrospective and prospective studies. Sample sizes are small, for instance 25 patients. Some studies also had extrapolation of data for prediction purposes.)		17	488	0.458333	0.694444	0.791667	1	0	1
Magnetic resonance cholangiopancreatography (MRCP) and endoscopic ultrasound (EUS) are both recommended as highly accurate tests for identifying CBDS among patients with an intermediate probabil- ity of disease. MRCP predominates in this role, with choice between the two modalities determined by individual suitability, availability of the relevant test, local expertise and patient acceptability	GRADE	Strong	Strong	quality evidence (Cochrane systematic review suggested benefits for these two techniques e.g. sensitivity of 0.95 for EUS and 0.93 for MRCP, which were consistent with other systematic reviews)	0	Strong	(High patient importance and absolute effects. Moderate quality evidence as prospective studies and a Cochrane review was used, both had consistent evidence in favour of the recommendation)		17	489	0.458333	0.694444	0.791667	0	1	1
It is suggested that patients with suspected CBDS who have not been previously investigated should undergo USS and LFTs. For patients with an inter- mediate probability of stones, MRCP or EUS is recommended as a next step unless the patient is proceeding directly to cholecystectomy supplemen- ted by intraoperative cholangiography (IOC) or laparoscopic ultrasound (LUS). Endoscopic retro- grade cho…	GRADE	Strong	Weak	Low quality evidence (Expert opinion only as evidence cited was from recommendation guidelines) Lack of sufficient evidence	1	Weak	(Only one study used to support the recommendation so there is insufficient evidence. Expert opinion involved)		17	490	0.395833	0.694444	0.791667	1	0	1
It is suggested that the British Society of Gastroenterology (BSG) national standards frame- work for ERCP is implemented by service providers	GRADE	Weak	Weak	Extrapolation from evidence as evidence was not directly focused on BSG national standards framework Expert opinion	0	Weak	(Expert opinion involved. Studies were mainly randomised controlled trials and systematic reviews but evidence is extrapolated as studies were not focusing on BSG national standards framework)		17	491	0.40625	0.694444	0.791667	0	0	1
For selected patients, tolerability and likelihood of therapeutic success is higher if ERCP is performed with propofol sedation or general anaesthesia. It is recommended that hospitals looking after patients with CBDS should have ready and prompt access to anaesthesia supported ERCP. This can be an on-site service or provided by another ERCP unit as part of a clinical network	GRADE	Strong	Weak	Low quality evidence (Retrospective analysis of 1056 patients, guidelines and case series, all were study designs) Absence of evidence	1	Weak	(Evidence based on retrospective studies and case series. No costs or resources considered)		17	492	0.520833	0.861111	0.791667	1	0	1
It is suggested that patients should be managed in accordance with the BSG guidelines on antibiotic prophylaxis during endoscopy	GRADE	Weak	Weak	No evidence was presented	0	Weak	(No evidence presented, expert opinion only)		17	493	0.385417	0.694444	0.791667	0	0	1
To reduce the risk of post-ERCP pancreatitis (PEP) it is recommended that diclofenac or indomethacin (at a dose of 100 mg) should be administered rectally at the time of ERCP to all patients who do not have a contraindication to non-steroidal anti-inflammatory drugs	GRADE	Strong	Strong	High quality evidence (Two RCTs of 602 and 104 patients, consistently suggested significant benefits that supported the statement, supported by a guideline as well)	0	Strong	(Evidence based on 2 randomised controlled trials with a reasonable sample size. Both showed significant and consistent difference in favour of the use of rectal indomethacin/diclofenac)		17	494	0.520833	0.861111	0.791667	0	1	1
In patients with a high risk of PEP arising from repeated pancreatic duct cannulation, insertion of a pancreatic stent is suggested in addition to administration of rectal NSAID	GRADE	Weak	Weak	Low quality evidence (Evidence included RCTs and prospective, retrospective studies, however they contradicted as the benefits of stenting was unclear)	0	Strong	(Evidence were based on metaanalysis and literature search of randomised controlled trials. There is recommendation from the studies that pancreatic stent is suggested.)		17	495	0.520833	0.861111	0.791667	0	0	1
It is recommended that patients undergoing biliary sphincterot- omy for ductal stones have a full blood count (FBC) and inter- national normalised ratio or prothrombin time (INR/PT) performed prior to their ERCP. If deranged clotting or thrombo- cytopenia is identified, subsequent management should conform to locally agreed guidelines	GRADE	Weak	Weak	Low quality evidence (Evidence from guidelines (Expert opinion))	0	Weak	(Low quality evidence, expert opinion involved, and evidence based on other guidelines)		17	496	0.489583	0.75	0.791667	0	0	1
It is recommended that ERCP patients taking warfarin, antipla- telet treatment or a direct oral anticoagulant (DOAC) should be managed in accordance with the combined BSG and European Society of Gastrointestinal Endoscopy (ESGE) guidelines for patients undergoing endoscopy	GRADE	Strong	Weak	Low quality evidence (All evidence that supported the statement came from other guidelines (BSG and ESGE guidelines, which were expert opinion.) Unclear relative effects as other review studies suggested that bleeding risk could not be assessed and the drugs could not be readily reversed	1	Weak	(Other guidelines used as the basis of evidence)		17	497	0.479167	0.75	0.791667	1	0	1
Competency in access papillotomy is suggested for all endosco- pists who perform ERCP. Training and subsequent mentorship should facilitate this	GRADE	Weak	Weak	Low quality evidence (Only evidence was from one guideline (Expert opinion) Insufficient evidence to support the statement	0	Weak	(Only expert opinion was used as the only source was a guideline)		17	498	0.447917	0.75	0.791667	0	0	1
As an adjunct to biliary sphincterotomy, endoscopic papillary balloon dilation (EPBD) is recommended as a technique to facilitate removal of large CBDS	GRADE	Strong	Strong	High quality evidence (Systematic review of metaanalyses suggested lower complication rates and other benefits) absolute effect	0	Strong	(Evidence based on systematic reviews and metaanalysis, absolute effect)		17	499	0.541667	0.75	0.791667	0	1	1
EPBD without prior biliary sphincterotomy is associated with an increased risk of PEP but may be considered as an alternative to biliary sphincterotomy in selected patients, such as those with an uncorrected coagulopathy or difficult biliary access due to altered anatomy. If EPBD is performed without prior biliary sphincterotomy, use of an 8 mm diameter balloon is recommended	GRADE	Strong	Weak	Low quality evidence (RCTs merited a study design, however they presented inconsistent evidence) Extrapolation from the evidence and expert opinion by the guideline author	1	Strong	(Evidence mainly based on metaanalysis and randomised controlled trials, and there is consistent evidence in favour of EPBD)		17	500	0.541667	0.75	0.791667	1	0	1
It is recommended that cholangioscopy-guided electrohydraulic lithotripsy (EHL) or laser lithotripsy (LL) be considered when other endoscopic treatment options fail to achieve duct clearance	GRADE	Strong	Weak	Low quality evidence (One retrospective case series, two prospective cohorts, and one small retrospective study of 16 patients) Extrapolation from evidence	1	Weak	(Evidence based on retrospective and prospective study designs, insufficient reliable data to support the recommendations)		17	501	0.541667	0.75	0.791667	1	0	1
IOC or LUS can be used to detect CBDS in patients who are suitable for surgical exploration or postoperative ERCP. Although not considered mandatory for all patients undergoing cholecystectomy, IOC or LUS is suggested for those patients who have an intermediate to high pre-test probability of CBDS and who have not had the diagnosis confirmed preoperatively by USS, MRCP or EUS	GRADE	Weak	Weak	Low quality evidence (Retrospective databases and guidelines) Expert opinion	0	Weak	(Expert opinion is involved and evidence is mainly based on retrospective study designs that are )		17	502	0.46875	0.694444	0.791667	0	0	1
It is recommended that, in patients undergoing laparoscopic cholecystectomy, transcystic or transductal laparoscopic bile duct exploration (LBDE) is an appropriate technique for CBDS removal. There is no evidence of a difference in efficacy, mortality or morbidity when LBDE is compared with perioperative ERCP, although LBDE is associated with a shorter hospital stay. It is recommended that the tw…	GRADE	Strong	Strong	High quality evidence (Cochrane systematic review and metaanalysis of prospective studies and RCTs with consistent evidence supported the statement) High patient importance	0	Strong	(Evidence based on randomised controlled trials and there is consistent evidence in favour of the statement. absolute effect.)		17	503	0.552083	0.805556	0.791667	0	1	1
It is suggested that training of surgeons in LBDE is to be encouraged in order to decrease the number of interventions required to manage CBDS	GRADE	Weak	Weak	Expert opinion Extrapolation from evidence suggesting benefits of LBDE	0	Weak	(Expert opinion only and the evidence had to be extrapolated)		17	504	0.53125	0.805556	0.791667	0	0	1
Laparoscopic duct exploration and ERCP (supplemented by EPBD with prior sphincterotomy, mechanical lithotripsy or cholangioscopy where necessary) are highly successful in removing CBDS. It is recommended that percutaneous radiological stone extraction and open duct exploration should be reserved for the small number of patients in whom these techniques fail or are not possible	GRADE	Strong	Weak	Extrapolation of evidence from two retrospective case series on completion rates of CBDS extraction	1	Weak	(Evidence based on 2 retrospective studies only, insufficient reliable data to support the recommendation.)		17	505	0.447917	0.833333	0.791667	1	0	1
When endoscopic cannulation of the bile duct is not possible with standard techniques including access papillotomy, it is recommended that percutaneous or EUS-guided procedures can be considered as a means of facilitating subsequent ERCP	GRADE	Strong	Weak	Low quality evidence (Metaanalysis of retrospective cohort and one case report only) Insufficient evidence	1	Weak	(Evidence based on 1 case report and 1 literature search, insufficient evidence)		17	506	0.447917	0.777778	0.791667	1	0	1
It is important that endoscopists ensure adequate biliary drain- age is achieved in patients with CBDS that have not been extracted. The short-term use of a biliary stent followed by further endoscopy or surgery is recommended	GRADE	Strong	Weak	No evidence was presented	1	Weak	(No evidence was presented, expert opinion only)		17	507	0.40625	0.666667	0.791667	1	0	1
The use of a biliary stent as sole treatment for CBDS should be restricted to a selected group of patients with limited life expectancy and/or prohibitive surgical risk	GRADE	Strong	Strong	High quality evidence (Large RCTs, systematic reviews and guideline all consistently supported the statement) High patient importance	0	Strong	(High quality evidence as it is based on randomised controlled trials showing consistent evidence in favour of the statement.)		17	508	0.53125	0.666667	0.791667	0	1	1
Cholecystectomy is recommended for all patients with CBDS and gall bladder stones unless there are specific reasons for considering surgery inappropriate	GRADE	Strong	Strong	High quality evidence (Cochrane review, systematic review of five RCTs with 662 patients, two RCTs) relative effect	0	Strong	(High quality evidence as randomised controlled trials with large sample sizes are included (e.g. 662 patients) and there is consistent evidence in favour of the recommendation)		17	509	0.552083	0.777778	0.791667	0	1	1
Where operative risk is deemed prohibitive, biliary sphincterotomy and endoscopic duct clearance alone is suggested as an acceptable alternative	GRADE	Weak	Weak	Expert opinion only	0	Strong	(High quality evidence as Cochrane reviews and randomised controlled trials used (involving 162 patients). Consistent evidence)		17	510	0.520833	0.805556	0.791667	0	0	1
Biliary sphincterotomy and endoscopic stone extraction is recommended as the primary form of treatment for patients with CBDS post cholecystectomy	GRADE	Strong	Weak	Moderate quality evidence (Two RCTs of 90 and 162 patients each, however, a small sample size could lead to imprecise results)	1	Weak	(Expert opinion only)		17	511	0.489583	0.833333	0.791667	1	0	1
Patients with acute cholangitis who fail to respond to antibiotic therapy or who have signs of septic shock require urgent biliary decompression. Endoscopic CBDS extraction and/or biliary stenting are recommended in this setting. If ERCP is not possible, percutaneous radiological drainage can be considered as an alternative	GRADE	Strong	Weak	Low quality evidence (No relevant evidence was presented)	1	Weak	(Evidence based on 1 small randomised controlled trial with 82 patients and 1 retrospective study. There is a risk of imprecision of data.)		17	512	0.510417	0.833333	0.791667	1	0	1
Patients with pancreatitis of suspected or proven biliary origin who have associated cholangitis or persistent biliary obstruction are recommended to undergo biliary sphincterotomy and endoscopic stone extraction within 72hours of presentation	GRADE	Strong	Weak	Guideline authors stated that no studies were designed to address the statement, so extrapolation from evidence)	1	Weak	(No evidence presented)		17	513	0.354167	0.583333	0.791667	1	0	1
It is recommended that following gallstone pancreatitis early laparoscopic cholecystectomy should be offered to all patients on whom it is safe to operate as the most effective means to prevent recurrent episodes	GRADE	Strong	Weak	Moderate quality evidence (One RCT of 266 patients) Insufficient evidence to support the statement	1	Strong	(Cochrane Review involving 7 rcts showing significant evidence that ERCP is effective in reducing complications)		17	514	0.53125	0.805556	0.791667	1	0	1
In cases of mild acute gallstone pancreatitis, it is advised that cholecystectomy should be performed within 2 weeks of presentation and preferably during the same	GRADE	Weak	Weak	Moderate quality evidence (One RCT of 266 patients) Insufficient evidence to support the statement	0	Weak	(Evidence based on retrospective studies, insufficient data to support the recommendations)		17	515	0.552083	0.805556	0.791667	0	0	1
It is recommended that patients with gallstone pancreatitis who do not require ERCP within 72 hours of presentation should be considered for elective ERCP and endoscopic sphincterotomy if there is evidence of retained CBDS on imaging or the patient is unsuitable for definitive treatment in the form of cholecystectomy	GRADE	Strong	Weak	No evidence was found	1	Weak	(No data/evidence presented)		17	516	0.34375	0.583333	0.791667	1	0	1
ERCP for CBDS extraction can be successfully performed in patients with Billroth II anatomy. Where ERCP with a duodenoscope is difficult, use of a forward viewing endoscope is recommended	GRADE	Weak	Weak	Low quality evidence (Only one RCT of 45 patients supported the statement) Insufficient evidence as no other studies to support the statement	0	Weak	(Only 1 prospective randomised study involving 45 patients, insufficient data to support the statement)		17	517	0.364583	0.583333	0.791667	0	0	1
In cases where biliary sphincterotomy cannot be safely completed, a limited sphincterotomy supplemented by EPBD is suggested as an alternative Patients with Roux-en-Y gastric bypass (RYGB) and CBDS should be referred to centres that are able to offer the advanced endoscopic and surgical treatment options that are necessary for stone extraction	GRADE	Weak	Weak	Low quality evidence (Only one prospective study of 16 patients and one RCT of 16 patients. The very small sample size meant the results were very probable to be imprecise)	0	Weak	(Only 1 randomised study involving 34 patients, small sample size leading to a high possibility of imprecision of data)		17	518	0.333333	0.583333	0.791667	0	0	1
In patients with GRA, we recommend administering the lowest dose of glucocorticoid to lower ACTH and thus normalize BP and potassium levels as the first-line treatment	GRADE	Strong	Strong	Moderate quality evidence (Despite all evidence were retrospective cohorts other than two prospective studies , some of them had a large sample size with patients > 400 and they produced consistent evidence that the procedure was effective) High patient importance	0	Strong	(Evidence based on retrospective and prospective designs only, however they have large sample sizes and consistently suggested evidence supporting the statement)		17	519	0.333333	0.583333	0.791667	0	1	1
We recommend case detection of primary aldosteron- ism (PA) in patients with sustained blood pressure (BP) above 150/100 mm Hg on each of three measurements obtained on different days, with hypertension. Hg) on four or more antihypertensive drugs; hypertension and spontaneous or diuretic-induced hypokalemia; hypertension and adrenal incidentaloma; hypertension and sleep apnea; hypertension and a …	GRADE	Strong	Weak	Low quality evidence (Three retrospective studies and one prospective studies, all with patients <100, so might lead to imprecision. Despite consistent evidence supporting the statement, the study design and small sample size made it low quality evidence) High patient importance with measurements and considerations of quality of life but overshadowed by the low quality of evidence	1	Weak	(Study designs were observational studies, retrospective studies and prospective studies, sample sizes were small e.g. 54 patients, so high risk of imprecision.)		18	520	0.447917	0.777778	0.916667	1	0	1
We recommend using the plasma aldosterone/renin ratio (ARR) to detect possible cases of PA in these patient groups We recommend using the plasma aldosterone/renin ratio (ARR) to detect possible cases of PA in these patient groups	GRADE	Strong	Strong	Moderate quality evidence (Three large prospective studies with population of >300 , with consistent evidence suggested plasma aldosterone/renin ratio was useful) Values were presented to support the statement, relative effect suggesting the pros and cons.	0	Strong	(Although only retrospective studies were used, there were 3 studies with large sample sizes e.g. 348 patients and showed consistent results to support the statement)		18	521	0.354167	0.75	0.916667	0	1	1
Instead of proceeding directly to subtype classification, we recommend that patients with a positive ARR undergo one or more confirmatory tests to definitively confirm or exclude the diagnosis	GRADE	Strong	Weak	Low quality evidence (Prospective study of 228 patients and 317 patients, no RCTs or large studies) Absence of information as no studies compared all the different tests	1	Weak	(Only 2 retrospective studies of 157 and 317 patients, insufficient evidence. Indirect evidence as the statement did not specify a test in particular)		18	522	0.46875	0.916667	0.916667	1	0	1
However, in the setting of spontaneous hypokalemia, plasma renin be- low detection levels plus plasma aldosterone concentration (PAC) 20 ng/dL (550 pmol/L), we suggest that there may is no need for further confirmatory testing	GRADE	Weak	Weak	Expert opinion only	0	Weak	(No evidence presented)		18	523	0.28125	0.75	0.916667	0	0	1
We recommend that all patients with PA undergo adrenal computed tomography (CT) as in the initial study in subtype testing to exclude large masses that may represent adrenocortical carcinoma and to assist the interventional radiologist and surgeon where ana- tomically appropriate (Figure 1)	GRADE	Strong	Strong	High quality evidence (Systematic review of 38 studies with 950 patients, prospective studies of 203 patients and two case series. There were very and study designs but they all produced evidence supporting the use of CT) Cost and resource considered	0	Strong	(Evidence based on systematic reviews and case reviews, consistent evidence. Costs and resources considered)		18	524	0.458333	0.833333	0.916667	0	1	1
We recommend that when surgical treatment is feasible and desired by the patient, an experienced radiologist should use adrenal venous sampling (AVS) to make the distinction between unilateral and bilateral adrenal disease	GRADE	Strong	Strong	Moderate quality evidence (There was a large range of evidence from systematic reviews of RCTs and prospective studies to retrospective case reviews. The prospective studies and case reviews suggested that AVS was superior to CT for sensitivity and specificity. The systematic reviews suggested AVS was a difficult but much needed process) Cost and resources considered High patient importance	0	Strong	(Evidence based on retrospective reviews, rcts, and systematic reviews. Consistent evidence in favour of AVS. Costs and resources are considered)		18	525	0.447917	0.861111	0.916667	0	1	1
Younger patients ( age 35 years) with spontaneous hypokalemia, marked aldosterone excess, and unilateral adrenal lesions with radiological features consistent with a cortical adenoma on adrenal CT scan may not need AVS before proceeding to unilateral adrenalectomy	GRADE	Weak	Weak	Expert opinion Absence of evidence	0	Weak	(No evidence presented)		18	526	0.260417	0.777778	0.916667	0	0	1
In patients with an onset of confirmed PA earlier than 20 years of age and in those who have a family history of PA or stroke at a young age ( 40 years), we suggest genetic testing for familial hyperaldosteronism type 1 (FH-I) (glucocorticoid remediable aldosteronism [GRA])	GRADE	Weak	Weak	Low quality evidence (Only small retrospective studies and case reports, which were imprecise and unreliable due to study design) Cost and resources not considered	0	Weak	(Some small retrospective studies and case reports, one retrospective search of 376 patients, insufficient reliable data.)		18	527	0.427083	0.777778	0.916667	0	0	1
In very young patients with PA, we suggest testing for germline mutations in KCNJ5 causing familial hyperaldosteronism type 3 (FH-III).	GRADE	Weak	Weak	No evidence presented tested using KCNJ5 Extrapolation from evidence suggesting the prevalence of KCNJ5	0	Weak	(Only small retrospective studies considered, small sample sizes e.g. 23 patients, insufficient reliable data)		18	528	0.427083	0.777778	0.916667	0	0	1
We recommend unilateral laparoscopic adrenalec- tomy for patients with documented unilateral PA (ie, al- dosterone-producing adenoma [APA] or unilateral adre- nal hyperplasia [UAH])	GRADE	Strong	Strong	Moderate quality evidence (Despite all evidence were retrospective cohorts other than two prospective studies , some of them had a large sample size with patients > 400 and they produced consistent evidence that the procedure was effective) High patient importance	0	Strong	(Evidence based on retrospective and prospective designs only, however they have large sample sizes and consistently suggested evidence supporting the statement)		18	529	0.46875	0.888889	0.916667	0	1	1
If a patient is unable or unwilling to undergo surgery, we recommend medical treatment including a mineralocorticoid receptor (MR) antagonist	GRADE	Strong	Weak	Moderate quality evidence (Only one observational study with 1500 patients) Insufficient evidence to support the statement	1	Weak	(Only small retrospective studies of 24 patients, study designs and insufficient reliable data)		18	530	0.447917	0.916667	0.916667	1	0	1
If an ARR-positive patient is un willing or unable to undergo further investigations, we similarly recommend medical treatment including an MR antagonist	GRADE	Strong	Weak	Moderate quality evidence (Only one observational study with 1500 patients) Insufficient evidence to support the statement	1	Weak	(Only small retrospective studies of 24 patients, study designs and insufficient reliable data)		18	531	0.4375	0.916667	0.916667	1	0	1
In patients with PA due to bilateral adrenal disease, we recommend medical treatment with an MR antagonist	GRADE	Strong	Weak	Moderate quality evidence (Only one observational study with 1500 patients) Insufficient evidence to support the statement	1	Weak	(Only small retrospective studies of 24 patients, study designs and insufficient reliable data)		18	532	0.447917	0.777778	0.916667	1	0	1
we suggest spironolactone as the primary agent, with eplerenone as an alternative (Figure 1)	GRADE	Strong	Strong	Expert opinion only	0	Strong	(No evidence presented.)		18	533	0.270833	0.861111	0.916667	0	1	1
Laparoscopic ventral hernia repair has a lower rate of wound infections compared with open repair.	GRADE	Strong	Weak	Low quality evidence (Expert opinion and one survey) Lack of high quality evidence to support the statement	1	Strong	(Evidence mainly based on Cochrane reviews and randomised controlled trials. The sample sizes are fairly large, for instance, 157 patients, all showed consistent evidence that laparoscopic repair results in better physical function and lower rates of infections.)		18	534	0.447917	0.861111	0.916667	1	0	1
Recurrence rates and postoperative pain are similar between the two techniques during mid-term follow-up. The advantages offered by LVHR over open hernia repair in terms of decreased wound complication rates should be taken into consideration by surgeons and disclosed to patients when they counsel them about surgical options	GRADE	Strong	Strong	High quality evidence (One Cochrane systematic review and three other metaanalyses of RCTs and three RCTs. They produced consistent evidence that there was no difference in recurrence rates or postop pain but significantly less wound infection after laparoscopy) High patient Important (One RCT suggested five day quicker return to work and better QoL)	0	Strong	(Evidence mainly based on Cochrane reviews and randomised controlled trials. The sample sizes are fairly large, for instance, 157 patients, all showed consistent evidence that laparoscopic repair results in better physical function and lower rates of infections.)		19	535	0.510417	0.777778	0.416667	0	1	1
Surgeons should base their decision to perform LVHR on the anticipated complexity of the operation, the resources available at their institutions, and their experience and training with this operation. Prior hernia repairs, large defect sizes, and incarcerated hernias increase the difficulty and duration of the procedure and should be taken into consideration by surgeons	GRADE	Strong	Weak	Low quality evidence (Expert opinion and one survey) Lack of high quality evidence to support the statement	1	Weak	(Expert opinion involved. Evidence based on guidelines and prospective studies only, insufficient reliable data to support the recommendation.)		19	536	0.541667	0.833333	0.416667	1	0	1
Special situations such as loss of domain, presence of abdominal skin grafts or of an active enterocutaneous fistula, the need to remove previously placed prosthetic mesh, or large abdominal wall defects may represent contraindications to laparoscopic repair	GRADE	Strong	Weak	Moderate quality evidence (Evidence were all prospective studies and retrospective studies of less than 300 patients, which could lead to imprecision, no specific citation by guideline author) Variability of information as the studies cited reviewed difference situations respectively	1	Weak	(Evidence based on retrospective and prospective study designs, insufficient reliable data to support the recommendation.)		19	537	0.510417	0.833333	0.416667	1	0	1
While most ventral hernias are easily diagnosed based on clinical examination, a preoperative abdominal CT scan or ultrasound may be considered for selected patients with suspected ventral hernias to confirm the diagnosis or to aid the surgeon with preoperative planning	GRADE	Strong	Weak	All evidence were prospective studies less 300 patients, which could lead to imprecision absolute effect as studies suggested CT was not useful for certain clinical situations Cost and resources were not considered which could be important for this aspect	1	Weak	(Evidence based on prospective study designs only. No costs or resources were considered too.)		19	538	0.53125	0.777778	0.416667	1	0	1
Patient positioning should use all appropriate precautions to prevent patient injury while enabling access to the needed abdominal wall to allow for adequate size mesh placement and fixation. Supine position with the arms tucked will offer the most versatile position when performing LVHR. Hernias requiring lateral or posterior access should be performed with the patient in a full or partial later…	GRADE	Strong	Weak	Low quality evidence (Evidence included RCTs, systematic reviews and prospective and retrospective studies. However the evidence was indirect and being extrapolated as the studies only stated and not focusing on positioning)	1	Weak	(Expert opinion involved. Evidence all based on studies including prospective studies and rcts but they do not provide any data regarding patient positioning)		19	539	0.447917	0.694444	0.416667	1	0	1
Placement of a urinary bladder catheter during LVHR should be determined based on the anticipated duration of the procedure and the location of the hernia. For LVHR near the symphysis that requires dissection and prosthetic fixation to the pubic bone, the placement of a three-way catheter should be considered to allow drainage and easy instillation of sterile saline solution to distend the bladde…	GRADE	Weak	Weak	Low quality evidence (Retrospective study of 116 patients, 200 patients and a prospective study of 60 patients) Indirectness of evidence as the studies were on benefits of laparoscopic ventral hernia repair, they had information that supported the statement but it was not the focus)	0	Weak	(Evidence mainly based on 1 rct of 60 patients. Although there is significant evidence in favour of the recommendation, there is insufficient data and there is a chance of imprecision due to the small sample size.)		19	540	0.4375	0.75	0.416667	0	0	1
A single-dose first-generation cephalosporin (cefazolin) should be given preoperatively for LVHR. Vancomycin should be added in patients colonized with MRSA. Vancomycin or clindamycin should be given to patients allergic to cephalosporins	GRADE	Strong	Weak	Low quality evidence (Evidence came from guidelines, which were expert opinions)	1	Weak	(Expert opinion involved, the only evidence is from guidelines)		19	541	0.395833	0.805556	0.416667	1	0	1
Antimicrobial-impregnated plastic adhesive drapes are often used during LVHR, but the current literature does not support their use, as no evidence exists that they decrease surgical-site infections	GRADE	Weak	Weak	Low quality evidence (Only one retrospective study of 506 patients for plastic adhesive drapes, no benefits were found. There were no studies for other types of drapes) Insufficient evidence as most studies only mentioned the use of drapes	0	Weak	(Evidence based on retrospective studies only)		19	542	0.5	0.694444	0.416667	0	0	1
The location of initial abdominal access (primary port placement) for LVHR should be as far from the hernia defect and prior laparotomy incisions as possible. The ideal location for this port may be the left or right upper quadrant, but location should be modified according to the patient’s surgical history and anatomy	GRADE	Strong	Weak	No evidence was presented	1	Weak	(No evidence given)		19	543	0.34375	0.694444	0.416667	1	0	1
A Veress needle, open Hasson technique, or optical trocar entry may all safely be used for primary port placement during LVHR. The specific technique used should be primarily based on the surgeon’s experience and outcomes with the technique and take into consideration the patient’s surgical history and anatomy	GRADE	Strong	Strong	High quality evidence (Metaanalysis of RCTs and prospective studies, and RCTs all suggested that there was no effect)	0	Strong	(High quality evidence as evidence is based on rcts and systematic literature searches, consistent supporting evidence)		19	544	0.5	0.694444	0.416667	0	1	1
Secondary port placement should be performed under direct vision and placed as lateral from the hernia defect as possible to allow the surgeon to work in an ergonomically favorable position for adhesiolysis and placement/fixation of the prosthetic	GRADE	Strong	Strong	High quality evidence (Metaanalysis of RCTs and prospective studies, and RCTs, surveys. Consistent results supporting the statement)	0	Strong	(High quality evidence as evidence is based on rcts and systematic literature searches, consistent supporting evidence)		19	545	0.4375	0.694444	0.416667	0	1	1
Adhesiolysis should be performed carefully with sharp and/or blunt dissection and sparing use of energy for hemostasis to avoid inadvertent delayed enterotomy. Use of sutures and hemostatic agents is preferable to energy application to achieve hemostasis near the bowel	GRADE	Weak	Weak	Expert opinion only	0	Weak	(Expert opinion involved, no evidence)		19	546	0.4375	0.694444	0.416667	0	0	1
The adhesiolysis should include the entire old incision. Dependent on the hernia location, the falciform and umbilical ligaments should be taken down and the space of Retzius dissected to identify occult hernia defects and allow adequate exposure of the abdominal wall for placement of an appropriately sized prosthetic	GRADE	Strong	Weak	Expert opinion only	1	Weak	(Expert opinion involved)		19	547	0.4375	0.722222	0.416667	1	0	1
The surgeon should inspect the bowel after adhesions are taken down as the adhesiolysis progresses, and/or at the conclusion of the entire adhesiolysis to rule out any inadvertent enterotomies	GRADE	Strong	Weak	Expert opinion No specific studies were presented	1	Weak	(Expert opinion involved)		19	548	0.4375	0.722222	0.416667	1	0	1
Surgeons should measure and document the size of the hernia defect they are repairing. The total area encompassing all the defects should be measured, and surgeons should be familiar with internal and external measurement techniques for all hernia locations, as well as how to avoid common measurement errors	GRADE	Strong	Weak	No evidence was presented specifically for the statement Indirectness of evidence as study provided was for a general overview of measuring hernia defect	1	Weak	(Expert opinion involved. Studies did not show data directly relating to the recommendation so evidence is extrapolated. Costs and resources not considered.)		19	549	0.447917	0.722222	0.416667	1	0	1
Closure of hernia defect should be undertaken at the surgeon’s discretion, as theoretical advantages exist but have not been proven definitively by good-quality comparative studies. Further evidence is needed	GRADE	Weak	Weak	Low quality evidence (Only one retrospective study with 42 patients was cited specifically for this guideline) Lack of evidence to support the statement	0	Weak	(Evidence based on guidelines, retrospective and prospective study designs. There is insufficient data)		19	550	0.53125	0.888889	0.416667	0	0	1
The prosthetic used during LVHR should be designed to bridge a defect in the abdominal wall and sized with appropriate overlap for the size and location of the defect, considering clinical factors such as previous recurrences and obesity	GRADE	Strong	Weak	No evidence was presented specifically for the statement	1	Weak	(No specific evidence presented)		19	551	0.53125	0.722222	0.416667	1	0	1
Fixation type and amount should be appropriate for the size, shape, and location of the defect. Increased fixation strength is required as the defect becomes larger and the prosthetic/defect ratio decreases	GRADE	Strong	Strong	High quality evidence (RCT and a systematic review of 1211 patients, consistent evidence that both types of fixation had no significant difference. Another systematic review of 49 studies suggested the use of both together was not effect) High patient importance	0	Strong	(High quality of evidence, data based on rcts and systematic reviews, with high patient importance showing consistent supportive evidence)		19	552	0.53125	0.722222	0.416667	0	1	1
Fixation to the bony/ligamentous portions of the pelvis should be used for defects near the symphysis	GRADE	Strong	Weak	Expert opinion Extrapolation from evidence	1	Weak	(Expert opinion)		19	553	0.552083	0.722222	0.416667	1	0	1
Fixation into the rectus muscles and lateral/posterior abdominal wall should be used with caution to avoid injury to the epigastric vessels, peripheral nerves, ureters, and retroperitoneal vascular structures	GRADE	Strong	Weak	Expert opinion Extrapolation from evidence	1	Weak	(Expert opinion)		19	554	0.541667	0.722222	0.416667	1	0	1
Fixation above the costal margin should be used with caution to prevent cardiac and lung injuries	GRADE	Strong	Weak	Expert opinion Extrapolation from evidence	1	Weak	(Expert opinion)		19	555	0.552083	0.722222	0.416667	1	0	1
Persistent pain following laparoscopic ventral hernia repair should be treated with analgesics, anti-inflammatory medications, steroids, trigger point injection, or nerve block	GRADE	Strong	Weak	No evidence was presented	1	Weak	(No evidence presented)		19	556	0.5	0.777778	0.416667	1	0	1
Postoperative seroma following laparoscopic ventral hernia repair is common and should be anticipated. Asymptomatic seromas should be observed. Persistent symptomatic seromas may be aspirated under sterile conditions with a low risk of complications. Recurrent seromas after aspiration that are symptomatic should be treated with surgical drainage and excision of the seroma lining if possible	GRADE	Strong	Weak	Low quality evidence (Two prospective studies and retrospective studies of patients <400, which could lead to imprecision) Lack of consistent evidence and absence of information	1	Weak	(Low quality evidence from prospective study designs only. 159 patients involved so the small sample size leads to risk of imprecision.)		19	557	0.541667	0.75	0.416667	1	0	1
Cauterization of the hernia sac, the use of pressure dressings (such as abdominal binders), or suture closure of the hernia defect may be utilized to reduce the incidence of postoperative seroma	GRADE	Weak	Weak	Low quality evidence (Only one prospective study of 56 patients) Lack of evidence to support the statement	0	Weak	(Low quality evidence. Only prospective studies with small sample sizes used.)		19	558	0.53125	0.777778	0.416667	0	0	1
Laparoscopic ventral hernia repair is associated with a low incidence of postoperative ileus. Patients developing a postoperative ileus should be initially treated non-operatively with fluid administration, bowel rest, and/or gastric decompression	GRADE	Weak	Weak	Low quality evidence (Only one prospective study of 144 patients and one retrospective study of 819 patients) Variability of importance as both studies had different types of ileus reported	0	Weak	(Studies used are mainly retrospective designs and surveys used too.)		19	559	0.541667	0.777778	0.416667	0	0	1
The laparoscopic repair of a hernia with a permanent synthetic mesh immediately following an enterotomy should be carefully considered in light of a paucity of evidence and the potential for infectious complications. A tailored approach may include open or laparoscopic techniques and should be based upon operative findings, degree of contamination, surgeon experience, and patient interests. The p…	GRADE	Weak	Weak	Low quality evidence (All evidence were retrospective studies, study design) Indirectness of evidence as the intervention of the studies were mostly only open mesh	0	Weak	(Only retrospective and prospective study designs were used. Insufficient reliable data to support the statement)		19	560	0.541667	0.694444	0.416667	0	0	1
Patients with a delayed intestinal injury following laparoscopic hernia repair should be returned to the operating room for bowel repair, resection, and/or GI tract diversion. Consideration should be given to mesh removal at the time of re-operation	GRADE	Weak	Weak	No evidence was presented	0	Weak	(No evidence found)		19	561	0.385417	0.694444	0.416667	0	0	1
Laparoscopic ventral hernia repair leads to fewer surgical-site infections compared with open repair and should therefore be considered in patients with higher risk of infection	GRADE	Strong	Strong	High quality evidence (Metaanalysis of right RCTs and one RCT of 162 patients consistently agreed that laparoscopy was better (relative risk 0.22) High patient importance (lower SSI rates, less infections) absolute effect	0	Strong	(Evidence based on rcts with consistent, significant difference to support the statement, p=0.003 RR=0.22)		19	562	0.53125	0.694444	0.416667	0	1	1
Postoperative cellulitis following laparoscopic ventral hernia repair may be treated with a short course of antibiotics	GRADE	Weak	Weak	Low quality evidence (Only one retrospective study ) Lack of higher quality evidence to support the statement	0	Weak	(Only retrospective studies to support the statement so insufficient evidence)		19	563	0.510417	0.777778	0.416667	0	0	1
Infected prosthetic mesh salvage may be successful with a combination of antibiotics, percutaneous drainage, and/or wound debridement with negative pressure wound therapy placement. When this approach fails (or in septic patients), mesh excision should be undertaken	GRADE	Strong	Weak	Moderate quality evidence (All evidence were retrospective studies, despite evidence supported the statement, lack of consistent evidence and study design presented) Expert opinion used	1	Weak	(Expert opinion involved, only retrospective designs which are )		19	564	0.53125	0.777778	0.416667	1	0	1
During diagnostic endoscopy training, a low threshold at which the senior endoscopist should assume manual control or abort the procedure should be established. Unusual difficulty in traversing the sigmoid colon, a difficult examination in a female or elderly patient, or the presence of diverticular disease or colonic obstruction should be considered alarming conditions	GRADE	Strong	Weak	Low quality evidence (Guidelines of ASGE and ESGE)	1	Weak	(Evidence based on ASGE guidelines only, insufficient evidence)		20	565	0.385417	0.638889	1	1	0	1
During diagnostic or screening colonoscopies, endoscope progression should be gently performed and loop formation avoided. Alternative maneuvers (e.g., compression, decubitus changes) should be used in case of pain, but when difficulties in the progression are observed, it is recommended to abort the procedure	GRADE	Strong	Weak	Low quality evidence (Guidelines of ASGE and ESGE)	1	Weak	(Evidence based on ASGE guidelines only, insufficient evidence)		20	566	0.375	0.75	1	1	0	1
Air should be insufflated judiciously to avoid barotrauma, especially if bowel obstruction is suspected. The use of CO 2 further minimizes bowel distension, abdominal discomfort, and the risk of perforation	GRADE	Strong	Weak	Low quality evidence (guidelines, prospective studies and systematic review of population based studies, consistent evidence despite imprecision due to sample size)	1	Weak	(Evidence based on ASGE guidelines only, insufficient evidence)		20	567	0.354167	0.638889	1	1	0	1
During en bloc endoscopic polypectomy, the maximum size of the tissue sample safely included in the SNARE should be 2 cm (especially if the lesion is proximal to the splenic flexure). Pre-polypectomy submucosal injection reduces the risk of electro-coagulative damage to the muscularis propria. Blended current mode limits the depth of tissue damage, and cold techniques are preferred for small poly…	GRADE	Strong	Weak	Low quality evidence (Guidelines of ASGE and ESGE)	1	Weak	(Evidence based on ASGE guidelines only, insufficient evidence)		20	568	0.364583	0.75	1	1	0	1
Endoscopic submucosal dissection (ESD) should be limited to selected cases because of the high rate of associated complications	GRADE	Strong	Weak	Low quality evidence (Guidelines of ASGE and ESGE)	1	Weak	(Evidence based on ASGE guidelines only, insufficient evidence)		20	569	0.364583	0.777778	1	1	0	1
Stenting of a malignant disease should be discouraged in patients receiving bevacizumab. In the case of Crohn’s disease, dilatation of a long stenotic area in the presence of active disease or a suspected fistula before or after stent placement is not advisable	GRADE	Strong	Weak	Low quality evidence (Guidelines of ASGE and ESGE)	1	Weak	(Evidence based on ASGE guidelines only, insufficient evidence)		20	570	0.375	0.777778	1	1	0	1
Whenever risky endoscopic procedures must be performed, the availability of and close collaboration with a hospital-based multidisciplinary team can improve patient outcomes	GRADE	Strong	Weak	Expert opinion only	1	Weak	(No evidence presented. Expert opinion)		20	571	0.385417	0.777778	1	1	0	1
The maximum acceptable incidence of ICP for diagnostic colonoscopies should not exceed 0.1%	GRADE	Strong	Weak	No evidence was presented or could be found specific to ‘should not exceed 0.1%’)	1	Weak	(No evidence presented, expert opinion only)		20	572	0.416667	0.777778	1	1	0	1
During therapeutic colonoscopy, the maximum acceptable incidence of ICP should be ≤ 1% for complex polypectomy and less than 7% for SEMS placement	GRADE	Strong	Weak	No evidence was presented	1	Weak	(No evidence presented, expert opinion only)		20	573	0.489583	0.805556	1	1	0	1
If the ICP is detected during the procedure by the endoscopist, a detailed description should be provided including the following information:tumors) • Administration of sedation, analgesia, or anesthesia for the colonoscopy • Patient’s general status and presence of comorbidities • Gas type used for insufflation • Quality of the colonic preparation • Time of the ICP occurrence • Most likely reas…	GRADE	Weak	Weak	Expert opinion only	0	Weak	(No evidence presented, expert opinion only)		20	574	0.5	0.777778	1	0	0	1
After diagnostic or therapeutic colonoscopies, all patients who present with abdominal pain, and/or tenderness, and/or abdominal distension, and/or fever, and/or rectal bleeding should be investigated for ICP by laboratory tests and imaging exams	GRADE	Strong	Strong	Moderate quality evidence (Large prospective studies and retrospective studies with consistent evidence) High patient importance as quality of life, length of hospital stay measured etc.	0	Strong	(Moderate quality of evidence. Retrospective and Prospective study designs used, with large sample sizes for example 179 patients. High patient importance.)		20	575	0.5	0.833333	1	0	1	1
The minimum biochemical markers that should be requested in the case of suspected ICP are white blood cell count and C-reactive protein	GRADE	Strong	Weak	No evidence was presented	1	Weak	(No evidence presented, expert opinion only)		20	576	0.416667	0.75	1	1	0	1
ICP should be confirmed with the demonstration of free intra-peritoneal or extra-peritoneal air (Recommendation 1B). CT scan is more sensitive than standard abdominal radiographs to detect free air	GRADE	Strong	Weak	No evidence was presented	1	Weak	(No evidence presented, expert opinion only)		20	577	0.510417	0.722222	1	1	0	1
In the case of localized peritoneal signs, double contrast enhanced CT scan can be a useful adjunctive tool to confirm the feasibility of non-operative management of ICP	GRADE	Strong	Weak	Expert opinion only	1	Weak	(No evidence presented, expert opinion only)		20	578	0.40625	0.722222	1	1	0	1
Non-operative (conservative) management of ICPs may be appropriate in selected patients, including patients who are hemodynamically stable, without sepsis, experiencing localized pain, and with no free fluid in radiographs	GRADE	Strong	Weak	No evidence was directly related, extrapolation from other evidence	1	Weak	(No evidence presented, expert opinion only)		20	579	0.333333	0.722222	1	1	0	1
Endoscopic treatment can be considered as an initial approach if it is feasible within 4 h following the procedure depending on the size and cause of the iatrogenic injury and the operator’s level of experience	GRADE	Weak	Weak	No evidence was directly related, extrapolation from other evidence	0	Weak	(No evidence presented, expert opinion only)		20	580	0.322917	0.722222	1	0	0	1
Emergency surgery is recommended when the patient develops signs and symptoms of peritonitis, in cases of clinical deterioration, suspected large perforation, failure of conservative management, poor bowel preparation, or in the presence of an underlying colonic disease requiring surgery	GRADE	Strong	Strong	High quality evidence (Systematic review of six retrospective studies with heterogeneity I2 of 0%, large retrospective case series of 7589 cases, review article) High patient importance	0	Strong	(Evidence from a large case series and randomised controlled trials. High patient importance)		20	581	0.322917	0.722222	1	0	1	1
After conservative or endoscopic treatment of ICP, monitoring and follow-up should be assured by a multidisciplinary team, including surgeons. There is no optimal duration of the observation period, but it depends on the patient’s clinical status and response to treatment	GRADE	Strong	Weak	Low quality evidence (Prospective study of 133 patients, retrospective analysis of 40 patients, and a review article)	1	Weak	(Low quality evidence. Only one prospective, observational study and one case series used)		20	582	0.40625	0.777778	1	1	0	1
During the observation period, the patient treated for ICP should be monitored clinically, by laboratory tests (including WBC, PCT, CRP) and imaging (CT scan)	GRADE	Weak	Weak	Low quality evidence (Guideline and a prospective study of 518 patients showed no difference) Expert opinion used	0	Weak	(Expert opinion involved. Evidence from prospective studies only.)		20	583	0.489583	0.777778	1	0	0	1
In patients who have undergone conservative management of ICP, even if there is no sign of diffuse peritonitis, antibiotic therapy covering Gram-negative bacteria and anaerobes is recommended	GRADE	Strong	Weak	Low quality evidence (Three review articles and one large prospective study of 2305380 patients) Indirectness of evidence as none of the studies directly supported the statement	1	Weak	(Evidence based on review articles and does not directly support the recommendation.)		20	584	0.458333	0.777778	1	1	0	1
In patients with perforation repaired by endoscopic closure, a short-term course of antibiotic therapy (3–5 days) covering Gram-negative bacteria and anaerobes is recommended. Antibiotics should be stopped if there are no signs of systemic inflammation and/or peritonitis after the short-term treatment. Abdominal CT is suggested to help rule out peritonitis or early abscess formation	GRADE	Strong	Weak	Low quality evidence (Three review articles and one large prospective study of 2305380 patients) Indirectness of evidence as none of the studies directly supported the statement	1	Weak	(Evidence based on review articles and does not directly support the recommendation.)		20	585	0.46875	0.777778	1	1	0	1
In patients who have undergone a surgical procedure with an adequate source-control procedure, postoperative therapy should be shortened as much as possible after the resolution of physiological abnormalities	GRADE	Strong	Weak	Low quality evidence (Three review articles and one large prospective study of 2305380 patients) Indirectness of evidence as none of the studies directly supported the statement	1	Weak	(Evidence based on review articles and does not directly support the recommendation.)		20	586	0.458333	0.777778	1	1	0	1
In patients with ICP undergoing a surgical procedure, thromboprophylaxis is generally recommended during hospitalization and thereafter according to the underlying disease and comorbidities	GRADE	Strong	Weak	Low quality evidence (All evidence were retrospective case series of patients <300)	1	Weak	(Evidence based on review articles and does not directly support the recommendation.)		20	587	0.46875	0.777778	1	1	0	1
A liquid diet may begin within 1 to 2 days after the initiation of conservative management of ICP, according to the patient’s clinical status	GRADE	Strong	Weak	Low level of evidence (A systematic review of 15 studies of 1240 patients and a review article) Indirectness of evidence as both studies did not directly support the statement	1	Weak	(Although the evidence is based on a systematic review with 15 studies and 1240 patients involved, the data does not directly support the statement)		20	588	0.46875	0.777778	1	1	0	1
A liquid diet may begin immediately after endoscopic repair of ICP, according to the patient’s clinical status	GRADE	Strong	Weak	Low level of evidence (A systematic review of 15 studies of 1240 patients and a review article) Indirectness of evidence as both studies did not directly support the statement	1	Weak	(Although the evidence is based on a systematic review with 15 studies and 1240 patients involved, the data does not directly support the statement)		20	589	0.458333	0.888889	1	1	0	1
Explorative laparoscopy is safe and can be considered as the preferred first-line surgical approach for the management of ICP	GRADE	Strong	Weak	Low quality evidence (All evidence were small retrospective studies, despite consistent results the study design was very )	1	Weak	(Expert opinion involved. Only used retrospective reviews as evidence)		20	590	0.46875	0.888889	1	1	0	1
Explorative laparoscopy should be performed according to the surgeon’s experience and skills, as well as the availability of adequate technology and surgical devices	GRADE	Strong	Strong	Moderate quality evidence (All evidence were retrospective studies, however they did suggest that laparoscopy was significantly better with its short term outcomes) High patient importance as complications and hospital length of stay was significantly shorter	0	Strong	(Evidence based on systematic reviews showing consistent evidence. High patient importance.)		20	591	0.5	0.777778	1	0	1	1
Conversion from laparoscopy to laparotomy should be considered whenever necessary with regard to the ability of the operator to proceed laparoscopically, the tissue viability, and the patient’s status	GRADE	Strong	Weak	Absence of evidence (No prospective or retrospective studies compared the two procedures for ICP)	1	Weak	(Evidence based on retrospective study designs but does not directly support the recommendations.)		20	592	0.510417	0.777778	1	1	0	1
The best surgical technique for the management of ICP should be decided after a careful inspection of the abdominal cavity and considering the underlying colonic pathology	GRADE	Weak	Weak	Absence of evidence (No prospective or retrospective studies compared the two procedures for ICP Expert opinion only	0	Weak	(The only evidence is based on review articles, insufficient evidence and indirect evidence as the results do not directly support the statement)		20	593	0.510417	0.777778	1	0	0	1
Primary repair can be used if the colonic tissues appear healthy and well vascularized, and an approximation of perforation edges could be done without tension	GRADE	Weak	Weak	Low quality evidence (Retrospective analysis of nine patients and a retrospective case series only) Lack of sufficient studies to support the statement	0	Weak	(No evidence presented, expert opinion only)		20	594	0.458333	0.722222	1	0	0	1
Wedge resection would be feasible if it does not imply an excessive narrowing of the colonic lumen (e.g., perforation of the cecum or sigmoid colon)	GRADE	Weak	Weak	Low quality evidence (Only one prospective study of 108 patients, study design and high chance of imprecise results)	0	Weak	(No evidence presented, expert opinion only)		20	595	0.447917	0.722222	1	0	0	1
Colonic resection may be indicated if the perforation is too large, the edges appear devitalized, or an avulsion of the adjacent mesocolon is seen	GRADE	Weak	Weak	Expert opinion only	0	Weak	(No evidence presented, expert opinion only)		20	596	0.447917	0.75	1	0	0	1
Staged repair or colostomy may be necessary in cases of delayed surgery (> 24 h from the colonoscopy), extensive peritoneal contamination, important comorbidities or a deterioration of the patient’s general status (i.e., hemodynamically unstable or sepsis)	GRADE	Weak	Weak	Low quality evidence (One retrospective systematic review of six studies and one review article) Unclear absolute and relative effect	0	Weak	(Evidence based on retrospective analysis of 9 patients, high chance of imprecision.)		20	597	0.5	0.75	1	0	0	1
Stoma formation is an accepted and practiced adjunct in the surgical management of ICP	GRADE	Strong	Weak	Low quality evidence (Retrospective case series only) Absence of information in parts of statement (e.g. type of stoma information)	1	Weak	(Evidence mainly based on case reports, insufficient data)		20	598	0.416667	0.75	1	1	0	1
Surgical judgment is crucial in the decision regarding stoma need: patient, disease, and situational/environmental factors need to be considered in the individual clinical circumstance	GRADE	Strong	Weak	Expert opinion only	1	Weak	(No evidence presented, expert opinion only)		20	599	0.416667	0.722222	1	1	0	1
In the case of early surgery (< 24 h from colonoscopy) in a patient with good bowel preparation, minimal peritoneal contamination, and adequate infection source control, intra-abdominal drainage placement should be avoided	GRADE	Weak	Weak	No evidence directly supporting the statement Extrapolation from one data analysis, one RCT and one systematic review of 12 studies	0	Weak	(Evidence based on retrospective studies and review articles. Indirect evidence as studies do not directly or specifically refer to the recommendation.)		20	600	0.375	0.722222	1	0	0	1
In the case of delayed surgery (> 24 h from colonoscopy) in a patient with poor bowel preparation or extensive peritoneal contamination, drainage placement may be recommended	GRADE	Weak	Weak	No evidence directly supporting the statement Extrapolation from one data analysis, one RCT and one systematic review of 12 studies	0	Weak	(Evidence based on retrospective studies and review articles. Indirect evidence as studies do not directly or specifically refer to the recommendation.)		20	601	0.375	0.75	1	0	0	1
DCS following ICP may be indicated in hemodynamically unstable patients, patients receiving a delayed diagnosed of ICP, and patients presenting with significant comorbidities	GRADE	Weak	Weak	No evidence was available Extrapolation from guidelines and other retrospective studies	0	Weak	(No evidence provided)		20	602	0.416667	0.861111	1	0	0	1
DCS can be a valid option in cases of staged procedures, particularly when oncologic resections are required	GRADE	Weak	Weak	No evidence was available Extrapolation from guidelines and other retrospective studies	0	Weak	(No evidence provided)		20	603	0.416667	0.833333	1	0	0	1
In cases of perforation occurring during a diagnostic colonoscopy for screening or surveillance of colorectal cancer, a repeat endoscopy is indicated within 3 to 6 months postoperatively if the screening or clearing colonoscopy was incomplete due to malignant obstruction or inadequate preparation	GRADE	Strong	Weak	Low quality evidence (Two guidelines only) Insufficient evidence to support the statement	1	Weak	(Only guidelines used as main evidence, insufficient evidence)		20	604	0.40625	0.722222	1	1	0	1
In cases of perforation occurring during a colonoscopy for gastrointestinal bleeding, a surveillance endoscopy is indicated for diagnostic and therapeutic purposes; in cases of acute lower gastrointestinal bleeding, it is necessary to ascertain the resolution of the perforation	GRADE	Strong	Weak	Low quality evidence (One guideline only) Insufficient evidence to support the statement	1	Weak	(Only guidelines used as main evidence, insufficient evidence)		20	605	0.40625	0.75	1	1	0	1
In cases of perforation occurring during an operative colonoscopy (e.g., polypectomy, endoscopic mucosal resection, or endoscopic submucosal dissection), a surveillance colonoscopy should be performed according to the current guidelines to determine whether the resection during the primary endoscopy was complete. The surveillance endoscopy can be performed within 3 to 6 months from the operative …	GRADE	Strong	Weak	Low quality evidence (One guideline only) Insufficient evidence to support the statement	1	Weak	(Only guidelines used as main evidence, insufficient evidence)		20	606	0.416667	0.805556	1	1	0	1
The objectives of the donor evaluation are to ensure: (a) that an adequate partial allograft can be safely procured, (b) that there is no risk of disease transmission from donor to recipient, and (c) that the donor understands the process and would be able to overcome possible psychological consequences.	GRADE	Strong	Weak	Expert opinion	1	Weak	Expert opinion used		21	607	0.364583	0.722222	1	1	0	1
It is generally recommended that the recipient GRBWR is not lower than 0.8%	GRADE	Weak	Weak	Expert opinion	0	Weak	Expert opinion used		21	608	0.385417	0.694444	1	0	0	1
Donor remnant liver volume should be no less than 30% to 35% of the initial volume of the whole liver	GRADE	Strong	Weak	Expert opinion	1	Weak	Expert opinion used		21	609	0.395833	0.694444	1	1	0	1
If fatty liver is suspected, biopsy is needed: macrovesicular steatosis greater than 30% is an absolute contraindication.	GRADE	Strong	Weak	Expert opinion	1	Weak	Expert opinion used		21	610	0.364583	0.722222	1	1	0	1
Any disease transmittable from donor to recipient represents a contraindication for LDLT	GRADE	Strong	Weak	Expert opinion	1	Weak	Expert opinion used		21	611	0.375	0.722222	1	1	0	1
A multidisciplinary approach is needed for donor psychological assessment	GRADE	Weak	Weak	Expert opinion	0	Weak	Expert opinion used		21	612	0.395833	0.666667	1	0	0	1
Informed consent must include full information on the potential surgical, medical, financial, and psychological risks (including death) of a hepatectomy	GRADE	Strong	Weak	Expert opinion	1	Weak	Expert opinion used		21	613	0.40625	0.527778	1	1	0	1
The responsibility of the IDA/IDAT team is to assist the potential donor throughout the predonation and postdonation phases.	GRADE	Strong	Weak	Expert opinion	1	Weak	Expert opinion used		21	614	0.40625	0.527778	1	1	0	1
Potential outcomes for the recipient must be disclosed to the donor.	GRADE	Strong	Weak	Expert opinion	1	Weak	Expert opinion used		21	615	0.427083	0.527778	1	1	0	1
Laparoscopically assisted living donor right hepatectomy should only be performed by individuals with sufficient experience in both laparoscopic procedures and complex hepatobiliary surgery.	GRADE	Strong	Weak	Expert opinion	1	Weak	Expert opinion used		21	616	0.385417	0.694444	1	1	0	1
Laparoscopically assisted living donor right hepatectomy produces donor and recipient results equivalent to those performed with an open standard technique.	GRADE	Weak	Weak	Expert opinion	0	Weak	Expert opinion used		21	617	0.375	0.694444	1	0	0	1
Laparoscopically assisted living donor right hepatectomy may improve donor outcomes with regard to postoperative pain, reduced length of stay, and quality of life/body image	GRADE	Weak	Weak	Expert opinion	0	Weak	Expert opinion used		21	618	0.375	0.75	1	0	0	1
Adult living donor liver transplantation using a left liver allograft has become a validated and safe transplant procedure	GRADE	Weak	Weak	Expert opinion	0	Weak	Ecpert opinion used		21	619	0.385417	0.75	1	0	0	1
Outcomes for left liver living donor transplantation may be improved by graft inflow modulation	GRADE	Weak	Weak	Extrapolation from evidence as none were focusing on graft inflow modulation	0	Weak	Expert opinion usedevidence was extrapolated, with a lack of focus on graft inflow moderation		21	620	0.4375	0.5	1	0	0	1
Laparoscopic left liver living donor procurement requires further study and evaluation	GRADE	Weak	Weak	Expert opinion	0	Weak	Evidence was extrapolated		21	621	0.395833	0.527778	1	0	0	1
The usefulness of including the caudate lobe in left liver procurement to increase the liver mass needs further study	GRADE	Weak	Weak	Expert opinion	0	Weak	Expert opinion used		21	622	0.375	0.666667	1	0	0	1
Left lobe (segment II and II) living donation is a safe, well accepted and successful procedure alleviating pediatric organ shortage.	GRADE	Strong	Weak	Expert opinion	1	Weak	Expert opinion used		21	623	0.40625	0.666667	1	1	0	1
Laparoscopic left lobe hepatectomy represents a valid alternative to the open living donor procedure	GRADE	Weak	Weak	Expert opinion	0	Weak	Expert opinion used		21	624	0.416667	0.666667	1	0	0	1
The RPS graft can be used to expand the living liver donor pool and to minimize the donor morbidity rate occurring with the right lobe graft	GRADE	Weak	Weak	Low quality evidence (Two prospective studies of 197 patients and 32 patients and four retrospective case series. There was indirectness of evidence as none of the studies were comparative studies so minimising mortality rate was not justified)	0	Weak	Expert opinion used		21	625	0.40625	0.5	1	0	0	1
When the portal vein, hepatic artery, and bile duct to RPS are branching off extrahepatically, the procurement of RPS graft accompanies minimum morbidity in both donor and recipient	GRADE	Weak	Weak	Low quality evidence (Extrapolation and conflicted evidence from two prospective studies of 197 patients and 32 patients and four retrospective case series, as serious complications could also be seen)	0	Weak	Low quality evidence. No comparison used in studies so outcome can’t be proven. Some evidence was also circumstantial based on patient characteristics. A lack of focus on RPS grafts was also present. Two retrospective studies containing 197 and 32 patients and four retrospective case studies.		21	626	0.46875	0.638889	1	0	0	1
Immediately after surgery, all donors should receive effective prophylaxis against deep vein thrombosis and stress peptic ulcer.	GRADE	Strong	Weak	Expert opinion	1	Weak	Low quality evidence. Conflicted evidence and extrapolation present. Serious complications present. Two retrospective studies containing 197 and 32 patients and four retrospective case studies.		21	627	0.364583	0.611111	1	1	0	1
Upon discharge from the hospital, all donors should have regular clinical monitoring and follow-up for at least 2 years and preferably for life.	GRADE	Weak	Weak	Expert opinion	0	Weak	Expert opinion used		21	628	0.34375	0.611111	1	0	0	1
Laboratory tests for liver function and platelet counts should be checked at follow-up for at least 1 year.	GRADE	Weak	Weak	Expert opinion	0	Weak	Expert opinion used		21	629	0.354167	0.527778	1	0	0	1
All donors should be advised to have lifetime annual primary care	GRADE	Strong	Weak	Expert opinion	1	Weak	Expert opinion used		21	630	0.34375	0.611111	1	1	0	1
We propose that asymptomatic patients should not be treated if the gallbladder wall is fully evaluable.	GRADE	Weak	Weak	Low quality evidence (Only one review article, study design) Lack of evidence to support the statement	0	Weak	(No evidence presented, expert opinion only)		22	631	0.416667	0.694444	0.541667	0	0	1
However, because hepatic dysfunction or gallbladder cancer can occur, annual follow-up including physical examination, abdominal ultrasonography, and other modalities judged appropriate is recommended.	GRADE	Weak	Weak	No evidence directly supported the statement Extrapolation from one review article, one retrospective study and one populationbased cohort	0	Weak	(Evidence based on review articles only, insufficient data)		22	632	0.4375	0.833333	0.541667	0	0	1
We recommend cholecystectomy for cholecystolithiasis patients presenting with any symptoms.	GRADE	Strong	Weak	Low quality evidence (Retrospective studies with 137 patients, 79 patients, 61 patients, despite with consistent evidence supporting the statement the study design was too ) Lack of RCTs or other er study designs	1	Weak	(No evidence presented, expert opinion only)		22	633	0.291667	0.75	0.541667	1	0	1
However, for patients who do not consent to surgery, we recommend oral dissolution therapy or extracorporeal shock wave lithotripsy (ESWL), if either is indicated	GRADE	Weak	Weak	Low quality evidence (Two prospective study of 527 and 128 patients) Lack of consistent evidence that supported the statement	0	Weak	(Evidence based on prospective study designs only, insufficient data)		22	634	0.46875	0.805556	0.541667	0	0	1
For institutions with adequate experience, laparoscopic cholecystectomy is recommended as the first-choice surgical procedure	GRADE	Strong	Strong	High quality evidence (Two Cochrane systematic reviews, large prospective and retrospective studies) Consistent evidence that laparoscopy was noninferior with better short term outcomes High patient importance	0	Strong	(Evidence based on Cochrane reviews and evidence is consistently in favour of the recommendation. High patient importance as length of hospital stay was a factor explored)		22	635	0.46875	0.75	0.541667	0	1	1
We recommend open surgery whenever concomitant gallbladder cancer is suspected before surgery.	GRADE	Weak	Weak	Low quality evidence (Three retrospective studies of 25, 270 and 498 patients, two of them had a sample size <300 and would lead to imprecision)	0	Weak	(Evidence based on literature search and a large retrospective study of 5194 patients. However the evidence was indirect, no data directly supports the recommendation.)		22	636	0.458333	0.611111	0.541667	0	0	1
We recommend the procedure be switched to open surgery if concomitant gallbladder cancer becomes suspected during surgery	GRADE	Weak	Weak	Low quality evidence (Three retrospective studies of 25, 270 and 498 patients, two of them had a sample size <300 and would lead to imprecision) Extrapolation from evidence	0	Weak	(Evidence based on literature search and a large retrospective study of 5194 patients. However the evidence was indirect, no data directly supports the recommendation.)		22	637	0.479167	0.555556	0.541667	0	0	1
We recommend starting with open surgery or switching to open surgery when a patient with advanced inflammation that has an ambiguous anatomical relationship with cholecystocholedocholithiasis is being treated	GRADE	Weak	Weak	Low quality evidence (Three retrospective studies of 25, 270 and 498 patients, two of them had a sample size <300 and would lead to imprecision) Extrapolation from evidence	0	Weak	(Evidence based on literature search and a large retrospective study of 5194 patients. However the evidence was indirect, no data directly supports the recommendation.)		22	638	0.46875	0.583333	0.541667	0	0	1
As oral dissolution therapy for cholelithiasis with bile acid formulations is effective for X-ray-negative cholesterol gallstones in patients with normal gallbladder function, it should be performed in such cases	GRADE	Weak	Strong	High quality evidence (Metaanalysis of RCTs, case series, one prospective study and one RCT) absolute effect	1	Strong	(Evidence based on a metaanalysis involving 66 trials, consistent evidence showing significant difference)		22	639	0.447917	0.944444	0.541667	1	1	1
As ESWL is effective for treatment of noncalcified cholesterol gallstones in patients with normal gallbladder function, it should be performed in such cases	GRADE	Weak	Strong	High quality evidence (Metaanalysis of RCTs, case series, one prospective study and one RCT) Cost and resources considered	1	Strong	(Evidence based on large retrospective studies and randomised controlled trials showing consistent evidence.)		22	640	0.458333	0.833333	0.541667	1	1	1
We recommend open cholecystectomy, or laparoscopic cholecystectomy if the institution has adequate experience.	GRADE	Weak	Weak	Extrapolation from evidence as evidence did not quantify what was adequate experience Low quality evidence (All evidence were small retrospective studies, which were study design)	0	Weak	(Expert opinion involved. Retrospective studies but they do not directly support the recommendation.)		22	641	0.447917	0.611111	0.541667	0	0	1
As endoscopic biliary drainage is useful to eliminate biliary obstruction, it should be performed.	GRADE	Weak	Weak	Low quality evidence (All evidence were small retrospective studies and case reports, which were study design)	0	Weak	(Only retrospective studies used)		22	642	0.5	0.944444	0.541667	0	0	1
We recommend cholecystectomy be performed early	GRADE	Strong	Weak	Low quality evidence (Three guidelines and small scale prospective studies) Conflicted evidence with a retrospective study of 100 patients as elderly might not be suitable	1	Weak	(No evidence presented)		22	643	0.4375	0.833333	0.541667	1	0	1
For patients at high surgical risk because of comorbidities or poor general condition and for severe cases accompanied by organ damage, we recommend cholecystectomy be performed following gallbladder drainage and improvement of the patient’s general condition	GRADE	Strong	Weak	Low quality evidence (Only one retrospective study of 100 patients to support the statement) Lack of evidence to support the statement	1	Weak	(Only one cohort study used, lack of data despite costs and resources being considered)		22	644	0.447917	0.888889	0.541667	1	0	1
We recommend emergency surgery (cholecystectomy, abdominal drainage) be performed	GRADE	Strong	Strong	Moderate quality evidence (Most studies were retrospective case reports and case series except one which was a literature review which were study designs. They however consistently supported the statement) High patient importance	0	Weak	(Only evidence was from guidelines and retrospective case series, insufficient data)		22	645	0.447917	0.611111	0.541667	0	1	1
For cases involving high-risk surgery or poor general condition, we recommend cholecystectomy be performed after emergency gallbladder drainage and improvement of the patient’s general condition	GRADE	Strong	Strong	Moderate quality evidence (Most studies were retrospective case reports and case series except one which was a literature review which were study designs. They however consistently supported the statement) High patient importance	0	Weak	(Only evidence was from guidelines and retrospective case series, insufficient data)		22	646	0.447917	0.583333	0.541667	0	1	1
Because there is a risk of developing cholangitis and some other conditions, we propose asymptomatic choledocholithiasis be treated	GRADE	Weak	Strong	Moderate quality evidence (All evidence were prospective studies, however, only one had a sample size >400, which meant the others might have imprecise results) However, there was consistent evidence supporting the statement	1	Weak	(Evidence is based on retrospective studies, a case series and a consensus development conference, insufficient evidence.)		22	647	0.510417	0.916667	0.541667	1	1	1
We recommend endoscopic or surgical removal of common bile duct stones.	GRADE	Strong	Strong	High quality evidence (Metaanalysis of 12 RCTs of 1357 patients, nine RCTs of 33 patients, four RCTs of 532 patients with consistent evidence that the two techniques had no difference, thus supporting the statement)	0	Strong	(Evidence based on metaanalysis, large number of trials e.g. 12 RCTs and 1357 cases and there is consistent evidence that the interventions have no difference between them)		22	648	0.5	0.75	0.541667	0	1	1
There are no strict differences in the selection criteria for endoscopic sphincterotomy (EST) and endoscopic papillary balloon dilation (EPBD). We propose that EPBD generally be performed in patients with stones less than 1 cm in diameter and a bleeding tendency	GRADE	Weak	Weak	Low quality evidence (Despite all the evidence were systematic reviews, they provided conflicted evidence towards the statement)	0	Weak	(No evidence directly supporting the recommendation, no data directly referring to the size of the stones)		22	649	0.5	0.611111	0.541667	0	0	1
We propose stenting be performed in patients with acute cholangitis and for prevention of cholangitis in patients awaiting elective treatment for stones	GRADE	Weak	Weak	Low quality evidence (Most evidence were case reports and retrospective studies, and RCTs with sample size <400) Variability in importance was high, as stents and other variables were different in the studies	0	Weak	(Evidence based on retrospective study designs, small sample sizes e.g. 40 patients.)		22	650	0.479167	0.638889	0.541667	0	0	1
We recommend endoscopic biliary drainage or endoscopic surgery for common bile duct stone removal	GRADE	Strong	Weak	Low quality evidence (One prospective study of 104 patients and retrospective study of 363 patients, they conflicted each other on the benefit of procedures) High patient importance as quality of life factors measured and mentioned, but the conflicted evidence made it a recommendation	1	Weak	(Evidence from prospective randomised trials only, 104 patients involved so high risk of imprecision.)		22	651	0.458333	0.916667	0.541667	1	0	1
We recommend prompt ERCP for patients with pancreatitis caused by gallstones, and EST if it is indicated	GRADE	Weak	Weak	Low quality evidence (Evidence contradicted one another in severe cases. There was also no evidence on the timing of the procedure)	0	Weak	(Evidence from systematic reviews but there is no data specifically supporting the recommendation.)		22	652	0.489583	0.916667	0.541667	0	0	1
We recommend endoscopic treatment	GRADE	Weak	Weak	Low quality evidence (Despite numerous evidence, all of them were retrospective studies, case series and case reports, which were very study designs	0	Weak	(Evidence based on retrospective studies and case series only, insufficient reliable evidence)		22	653	0.458333	0.944444	0.541667	0	0	1
We recommend combined laparoscopic cholecystectomy and endoscopic removal of common bile duct stones	GRADE	Strong	Strong	High quality evidence (Metaanalysis of nine RCTs, two RCTs, national survey all produced consistent evidence that no differences were found in different factors, with an insignificant value P> 0.05) Costs and resources considered	0	Strong	(Evidence based on metaanalysis and rcts, all showed consistent evidence)		22	654	0.489583	0.833333	0.541667	0	1	1
There are no strict differences in the selection criteria for open surgery and laparoscopic surgery to remove common bile duct stones. We recommend that for both methods, residual biliary stones be searched for by intraoperative cholangioscopy	GRADE	Strong	Weak	Low quality evidence (Most evidence were case reports and small cohort studies, there was one metaanalysis 12 studies. Despite the reports had consistent evidence that laparoscopic one stage was noninferior, the study design made it ) Conflicted evidence with the metaanalysis	1	Weak	(Evidence based on case reports and cohort studies, indirect evidence as there is no clear definition for ‘strict difference’)		22	655	0.489583	0.694444	0.541667	1	0	1
Unless there are findings indicative of hepatatrophy or malignancy, regular follow-up observation through imaging is proposed	GRADE	Weak	Weak	Expert opinion and extrapolation of evidence	0	Weak	(Expert opinion only, no evidence presented)		22	656	0.447917	0.611111	0.541667	0	0	1
No pharmacological agents have been proven to be effective for stone dissolution therapy; therefore, pharmacotherapy is not recommended	GRADE	Weak	Weak	Low quality evidence (All studies had a very small population size <100, thus could lead to imprecision)	0	Weak	(Evidence based on analysis of nationwide surveys, insufficient evidence.)		22	657	0.479167	0.777778	0.541667	0	0	1
ESWL with concurrent peroral or percutaneous endoscopic treatment is proposed for patients without biliary strictures as well as for those with mild strictures	GRADE	Weak	Weak	Low quality evidence (Extrapolation of evidence from case reports, as they only described the use of ESWL coupled with other treatments) Lack of evidence for outcomes of ESWL	0	Weak	(Evidence based on case series, but the evidence is indirect as there is no statement to support the recommendation specifically.)		22	658	0.375	0.777778	0.541667	0	0	1
Hepatectomy is proposed for patients with concurrent intrahepatic bile duct cancer and for patients with hepatatrophy	GRADE	Weak	Weak	Low quality evidence (One retrospective case series of 49 patients and one retrospective study of 87 patients, sample size <400 led to imprecision)	0	Weak	(Evidence based on case series and guidelines, insufficient evidence)		22	659	0.458333	0.611111	0.541667	0	0	1
Hepatectomy is recommended for patients with symptoms in the left lobe and no history of biliary reconstruction	GRADE	Weak	Weak	No evidence presented specific for the statement	0	Weak	(No evidence presented, expert opinion only)		22	660	0.291667	0.611111	0.541667	0	0	1
PTCS is proposed for patients without hepatatotrophy and with or without mild biliary strictures	GRADE	Weak	Weak	Low quality evidence (Evidence were from small retrospective/prospective studies and case reports) Evidence had contradiction as some studies did not support the statement, suggesting with biliary strictures outcome was worse)	0	Weak	(Evidence is based on small retrospective study designs only, insufficient evidence)		22	661	0.458333	0.611111	0.541667	0	0	1
Peroral endoscopic treatment is proposed for patients without hepatatotrophy and with or without mild biliary strictures	GRADE	Weak	Weak	Low quality evidence (212, 213, 214, sample size was very small Relative effect unclear( High risk procedure with patients died during the procedure)	0	Weak	(Evidence based on retrospective study designs and small rcts, insufficient evidence)		22	662	0.458333	0.944444	0.541667	0	0	1
Peroral endoscopic treatment is proposed for patients who have undergone biliary reconstruction	GRADE	Weak	Weak	Low quality evidence (212, 213, 214, sample size was very small Relative effect unclear( High risk procedure with patients died during the procedure)	0	Weak	(Evidence based on very small studies, e.g. 6 patients. Indirect evidence as some studies suggested endoscopic treatment coupled with other treatments)		22	663	0.447917	0.944444	0.541667	0	0	1
Hepatectomy is proposed for patients with concurrent or suspected intrahepatic bile duct cancer	GRADE	Weak	Weak	Low quality evidence (One retrospective case series of 22 patients only) Insufficient evidence to support the statement	0	Weak	(Evidence based on 1 retrospective case series involving 85 patients, insufficient evidence)		22	664	0.354167	0.611111	0.541667	0	0	1
Peroral or percutaneous endoscopic treatment is proposed	GRADE	Weak	Weak	Expert opinion only	0	Weak	(Expert opinion only, no evidence presented)		22	665	0.364583	0.611111	0.541667	0	0	1
Patients should undergo emergency hernia repair immediately when intestinal strangulation is suspected	GRADE	Strong	Strong	Moderate quality evidence (One prospective study of 646 patients and retrospective study of 93 patients. They provided consistent evidence that higher rates of complications including mortality when treatment was delayed P<0.05) High patient importance	0	Strong	(Evidence based on prospective and retrospective study designs, but there are large sample sizes of >200 patients with consistent evidence.)		23	666	0.59375	0.75	1	0	1	1
Systemic inflammatory response syndrome (SIRS), contrast-enhanced CT findings, as well as lactate, serum creatinine phosphokinase (CPK), and D-dimer levels are predictive of bowel strangulation	GRADE	Strong	Weak	Low quality evidence (Only three retrospective case series for SIRS, two review articles and one prospective study for CPK) Variability of information as the studies were inconsistent	1	Weak	(Only small retrospective studies as evidence, small sample size and indirect/unspecific as no definition of ‘predictive’		23	667	0.5625	0.75	1	1	0	1
Diagnostic laparoscopy may be a useful tool with the target of assessing bowel viability after spontaneous reduction of strangulated groin hernias	GRADE	Weak	Weak	Moderate quality evidence (All evidence were either retrospective studies or prospective studies, which were study designs with less than 400 patients)	0	Weak	(Evidence based on small retrospective studies, e.g. sample size of 112 patients, insufficient reliable data)		23	668	0.583333	0.722222	1	0	0	1
Repair of incarcerated hernias—both ventral and groin—may be performed with a laparoscopic approach in the absence of strangulation and suspicion of the need of bowel resection, where an open pre-peritoneal approach is preferable	GRADE	Weak	Weak	Low quality evidence (Only two prospective studies of 163 and 234 patients, which was insufficient evidence and might lead to imprecision) Variability of importance as the two studies had a different objective despite they were both on incarcerated hernia	0	Weak	(Retrospective study of 188 patients, insufficient reliable data)		23	669	0.59375	0.75	1	0	0	1
The use of mesh in clean surgical fields (CDC wound class I) is associated with lower recurrence rate, if compared to tissue repair, without an increase in the wound infection rate. Prosthetic repair with a synthetic mesh is recommended for patients with intestinal incarceration and no signs of intestinal strangulation or concurrent bowel resection (clean surgical field)	GRADE	Strong	Strong	High quality evidence (Three RCTs, two Retrospective studies and one prospective study) Consistent evidence (Lower complication rate and recurrence rate)	0	Strong	(3 rcts, prospective and retrospective studies showing consistent, significant evidence. High patient importance)		23	670	0.572917	0.75	1	0	1	1
For patients having a complicated hernia with intestinal strangulation and/or concomitant need of bowel resection without gross enteric spillage (clean-contaminated surgical field, CDC wound class II), emergent prosthetic repair with a synthetic mesh can be performed (without any increase in 30-day wound-related morbidity) and is associated with a significant lower risk of recurrence, regardless …	GRADE	Strong	Weak	Moderate quality evidence (Five retrospective, one prospective studies, two database analyses and one RCT. Evidence was contradictory as a retrospective study suggested mesh use was the only risk factor and another database analysis suggested no difference in effect)	1	Weak	(Retrospective studies and prospective studies used. Large sample size e.g. 203 patients. Some studies contradicted the statement by suggesting that the wound infection rates will increase)		23	671	0.572917	0.916667	1	1	0	1
For stable patients with strangulated hernia with bowel necrosis and/or gross enteric spillage during intestinal resection (contaminated, CDC wound class III) or peritonitis from bowel perforation (dirty surgical field, CDC wound class IV), primary repair is recommended when the size of the defect is small (< 3 cm); when direct suture is not feasible, a biological mesh may be used for repair	GRADE	Weak	Weak	Expert opinion only	0	Weak	(No evidence presented)		23	672	0.572917	0.75	1	0	0	1
The choice between a cross-linked and a non-cross-linked biological mesh should be evaluated depending on the defect size and degree of contamination	GRADE	Weak	Weak	Low quality evidence (Most evidence were retrospective studies and they differed in effect of mesh) Unclear relative effects	0	Weak	(Large number of retrospective studies, unclear relative effect, lack of reliable data)		23	673	0.5625	0.75	1	0	0	1
If a biological mesh is not available, either polyglactin mesh repair or open wound management with delayed repair may be a viable alternative	GRADE	Weak	Weak	Low quality evidence (Most evidence were retrospective studies and they differed in effect of mesh) Unclear relative effects	0	Weak	(Large number of retrospective studies, unclear relative effect, lack of reliable data)		23	674	0.5625	0.75	1	0	0	1
The component separation technique may be a useful and low-cost option for the repair of large midline abdominal wall hernias	GRADE	Strong	Weak	Low quality evidence (Retrospective case series and RCT of 19 patients (imprecision), conflicted with a prospective study of 75 patients as higher recurrence rate was found in that study) Despite costs and resources were considered, the low quality evidence merited a recommendation	1	Weak	( retrospective designs of small sample size e.g.59 patients. Lack of reliable data)		23	675	0.458333	0.888889	1	1	0	1
In patients with intestinal incarceration with no evidence of ischaemia and no bowel resection (CDC wound class I), short-term prophylaxis is recommended	GRADE	Weak	Weak	Expert opinion only	0	Weak	(No evidence presented)		23	676	0.552083	0.75	1	0	0	1
In patients with intestinal strangulation and/or concurrent bowel resection (CDC wound classes II and III), 48-h antimicrobial prophylaxis is recommended	GRADE	Weak	Weak	Low quality evidence (Only animal studies presented)	0	Weak	(Only evidence was an animal study, no mention of application to human patients. Extrapolation of evidence)		23	677	0.572917	0.75	1	0	0	1
Antimicrobial therapy is recommended for patients with peritonitis	GRADE	Weak	Weak	Expert opinion only	0	Weak	(No evidence presented)		23	678	0.53125	0.75	1	0	0	1
Local anaesthesia (LA) can be used, providing effective anaesthesia with less postoperative complications for emergency inguinal hernia repair in the absence of bowel gangrene	GRADE	Strong	Strong	Moderate quality evidence (Large retrospective studies, RCTs, guidelines and prospective studies, however, overall benefit of local anaesthesia was inconsistent due to variability of importance) Cost and resources considered	0	Strong	(Evidence from rct of 616 patients and other prospective studies. Significant difference as p<0.00 Costs and resources considered.)		23	679	0.604167	0.888889	1	0	1	1
It is useful to verify that the discomfort described by the woman is related to the prolapse observed by the physician	Haute Autorité de Santé (French National Health Authority)	Weak	Weak	Expert opinion only	0	Weak	(Expert opinion only, no evidence presented)		24	680	0.583333	0.583333	0.75	0	0	0
Similarly, it is helpful to assess the symptoms and the functional effects of the prolapse (the discomfort reported by the woman), as well as her expectations and wishes, before reaching a decision about surgery	Haute Autorité de Santé (French National Health Authority)	Weak	Weak	Low quality evidence (One guideline and one review article) Indirectness of evidence as the study results were extrapolated to form the statement	0	Weak	(No evidence was presented)		24	681	0.645833	0.5	0.75	0	0	0
Only symptomatic POPs should be treated	Haute Autorité de Santé (French National Health Authority)	Weak	Weak	Expert opinion only	0	Weak	(Expert opinion only, no evidence presented)		24	682	0.625	0.5	0.75	0	0	0
it is useful to describe the prolapse observed before surgery	Haute Autorité de Santé (French National Health Authority)	Weak	Weak	Low quality evidence (Only one guideline to support the statement)	0	Weak	(Only evidence is from guidelines, insufficient evidence)		24	683	0.635417	0.666667	0.75	0	0	0
The objectives of the clinical examination are to describe the prolapse (anatomical structure involved, severity, or grade); assess its effects on the woman's quality of life or the functional disorders associated with it to guide assessment and treatment; and look for risk	Haute Autorité de Santé (French National Health Authority)	Weak	Weak	Expert opinion only	0	Weak	(Expert opinion only, no evidence presented.)		24	684	0.635417	0.5	0.75	0	0	0
The use of imaging is reserved for complex situations: inadequate data from the clinical examination; discordance between the functional signs and the clinical abnormalities observed; or doubt about any related organ pathology	Haute Autorité de Santé (French National Health Authority)	Weak	Weak	Expert opinion only	0	Weak	(Expert opinion only, no evidence presented.)		24	685	0.635417	0.666667	0.75	0	0	0
Factors that might guide the treatment choice should be sought : high-grade prolapse (POP-Q stage 3 or 4); large genital hiatus (gaping introitus); factors promoting high abdominal pressure (associated with occupation, physical activity, constipation, and chronic bronchopulmonary disease)	Haute Autorité de Santé (French National Health Authority)	Weak	Weak	Expert opinion only	0	Weak	(Expert opinion only, no evidence presented.)		24	686	0.635417	0.583333	0.75	0	0	0
Functional urinary disorders associated with prolapse should be sought by questioning (using aided by symptom questionnaires and a voiding diary as appropriate) and by clinical examination to identify manifest or occult urinary incontinence.	Haute Autorité de Santé (French National Health Authority)	Weak	Weak	Expert opinion	0	Weak	(Expert opinion only, no evidence presented.)		24	687	0.625	0.638889	0.75	0	0	0
Clinical evaluation of bladder emptying is difficult; it can be better assessed by uroflowmetry (with qualitative and quantitative analysis) and measurement of post-voiding residues	Haute Autorité de Santé (French National Health Authority)	Weak	Weak	Expert opinion	0	Weak	(Expert opinion only, no evidence presented.)		24	688	0.635417	0.611111	0.75	0	0	0
Ultrasound to look for dilatation of the ureter and renal pelvis can be useful in cases of permanently exteriorized prolapse, which may affect the upper urinary system	Haute Autorité de Santé (French National Health Authority)	Weak	Weak	Expert opinion	0	Weak	(Expert opinion only, no evidence presented.)		24	689	0.635417	0.666667	0.75	0	0	0
Anorectal symptoms should be sought and evaluated by questioning and clinical examination.	Haute Autorité de Santé (French National Health Authority)	Weak	Weak	Expert opinion	0	Weak	(Expert opinion only, no evidence presented.)		24	690	0.625	0.666667	0.75	0	0	0
It can be useful to consult with a coloproctologist in cases involving functional anorectal disorders	Haute Autorité de Santé (French National Health Authority)	Weak	Weak	Expert opinion	0	Weak	(Expert opinion only, no evidence presented.)		24	691	0.635417	0.5	0.75	0	0	0
Careful questioning and a clinical gynecological examination (digital and by speculum) are desirable before any prolapse surgery to avoid overlooking any reproductive organ disorders	Haute Autorité de Santé (French National Health Authority)	Weak	Weak	Expert opinion	0	Weak	(Expert opinion only, no evidence presented.)		24	692	0.645833	0.5	0.75	0	0	0
A specialist's opinion is indicated for postmenopausal vaginal bleeding or clinical gynecological abnormalities	Haute Autorité de Santé (French National Health Authority)	Weak	Weak	No evidence was presented	0	Weak	(Expert opinion only, no evidence presented.)		24	693	0.645833	0.5	0.75	0	0	0
Looking for risk factors for endometrial cancer is mandatory, a preoperative pelvic ultrasound and an endometrial biopsy may be useful when a subtotal hysterectomy or uterine morcellation are planned	Haute Autorité de Santé (French National Health Authority)	Weak	Weak	Expert opinion	0	Weak	(Expert opinion only, no evidence presented.)		24	694	0.635417	0.5	0.75	0	0	0
To avoid overlooking a cervical disorder, a clinical examination is necessary, completed as appropriate by a PAP smear or verification that a recent Pap test was normal	Haute Autorité de Santé (French National Health Authority)	Weak	Weak	Expert opinion only	0	Weak	(Expert opinion only, no evidence presented.)		24	695	0.645833	0.5	0.75	0	0	0
In the absence of spontaneous or occult urinary signs, no evidence supports the recommendation of a urodynamic assessment	Haute Autorité de Santé (French National Health Authority)	Weak	Weak	No evidence was presented	0	Weak	(Expert opinion only, no evidence presented.)		24	696	0.645833	0.666667	0.75	0	0	0
Bowel preparation before surgical sacropexy is not recommended	Haute Autorité de Santé (French National Health Authority)	Weak	Strong	High quality evidence (A Cochrane systematic review of six RCTs and one prospective study, one guideline, with consistent evidence suggesting there was no advantage of bowel preparation)	1	Strong	(Evidence based on a Cochrane review involving 5805 patients, showing no significant difference with bowel preparation hence supporting the statement.)		24	697	0.65625	0.666667	0.75	1	1	0
the routine use of a posterior mesh graft in the rectovaginal space to prevent secondary rectocele during sacropexy (that is, any of sacrocolpopexy or sacrohysteropexy, or sacrocolpohysteropexy) for genitourinary prolapse	Haute Autorité de Santé (French National Health Authority)	Weak	Weak	Low quality evidence (only one retrospective study of 108 patients) Insufficient evidence	0	Weak	(One prospective study involving 108 patients only, the small sample size leads to an increase in the chance of imprecision.)		24	698	0.65625	0.694444	0.75	0	0	0
The consensual indication for laparoscopic ventral rectopexy remains symptomatic rectal prolapse	Haute Autorité de Santé (French National Health Authority)	Weak	Weak	Low quality evidence (Only one prospective study of 109 patients as evidence) Insufficient evidence	0	Weak	(Only evidence is from a prospective study design with 109 patients, insufficient evidence)		24	699	0.645833	0.5	0.75	0	0	0
it is therefore not possible to reach a conclusion about the results of posterior mesh for these indications	Haute Autorité de Santé (French National Health Authority)	Weak	Weak	Expert opinion	0	Weak	(Expert opinion only, no evidence presented)		24	700	0.65625	0.555556	0.75	0	0	0
Use of non-absorbable mesh, either type I (macroporous polypropylene) or type III (polyester) is recommended; type II mesh (PTFE, silicone) should no longer be used	Haute Autorité de Santé (French National Health Authority)	Weak	Weak	Low quality evidence (Only one retrospective chart review) Insufficient evidence	0	Weak	(Indirect evidence, the study did not mention the types of absorbable meshes, so evidence has to be extrapolated)		24	701	0.645833	0.5	0.75	0	0	0
Because of their inferior anatomical results in the short and medium terms (LE2 [13]), the use of biological mesh is not recommended	Haute Autorité de Santé (French National Health Authority)	Strong	Weak	Moderate quality evidence (One RCT of 100 patients, a study design, however the patient sample size was <400, thus results could be imprecise) Insufficient evidence as only one RCT to support the statement	1	Weak	(One rct of 100 patients only, the small sample size leads to a greater chance of imprecision. Insufficient evidence)		24	702	0.645833	0.666667	0.75	1	0	0
The long-term results between these two surgical approaches have not been compared. When sacropexy is indicated, laparoscopy is recommended	Haute Autorité de Santé (French National Health Authority)	Strong	Weak	Moderate quality evidence(One RCT of 12 patients, which was severely not enough for a RCT to be precise) Insufficient evidence to support the statement	1	Weak	(Only one rct of 12 patients, sample size is too small. Insufficient evidence)		24	703	0.645833	0.5	0.75	1	0	0
Robot-assisted surgery cannot currently be recommended over standard laparoscopy for sacropexy	Haute Autorité de Santé (French National Health Authority)	Strong	Weak	No evidence was presented	1	Weak	(No evidence presented)		24	704	0.583333	0.5	0.75	1	0	0
It must be discussed on a case-by-case basis, given the uncertain long-term risk-benefit ratio	Haute Autorité de Santé (French National Health Authority)	Strong	Weak	Low quality evidence (Two guidelines, which were expert opinion)	1	Weak	(Evidence based on 2 guidelines only, insufficient evidence)		24	705	0.583333	0.5	0.75	1	0	0
Bowel preparation is not recommended before prolapse surgery by a vaginal approach	Haute Autorité de Santé (French National Health Authority)	Strong	Weak	Moderate quality evidence (One RCT of 150 women, sample size <400 but all effects were significant)) Lack of evidence to support the statement as only one study available	1	Weak	(Moderate quality evidence as evidence is based on 1 rct of 150 women, but sample size is small and although results show no significant difference, p>0.05)		24	706	0.614583	0.666667	0.75	1	0	0
Slowly absorbable sutures appear preferable to non-absorbable ones	Haute Autorité de Santé (French National Health Authority)	Weak	Weak	Expert opinion	0	Weak	(Expert opinion only, no evidence presented.)		24	707	0.604167	0.527778	0.75	0	0	0
Levator myorraphy is associated with a high rate of dyspareunia, estimated around 50% (LE3). This technique does not appear to be recommended as a first-line treatment for the treatment of mid-rectocele, according to the data in the literature, which come from series of low-level evidence	Haute Autorité de Santé (French National Health Authority)	Weak	Weak	No evidence was presented	0	Weak	(Expert opinion only, no evidence presented.)		24	708	0.583333	0.694444	0.75	0	0	0
The use of biologic mesh for the vaginal treatment of rectocele is not recommended	Haute Autorité de Santé (French National Health Authority)	Strong	Strong	High quality evidence (Two RCTs of 160 and 106 patients, with consistent evidence that supported the statement)	0	Strong	(2 rcts, 106 and 160 patients involved, both showed significant evidence)		24	709	0.697917	0.5	0.75	0	1	0
Vaginal placement of mesh is not indicated for first-line treatment of rectocele	Haute Autorité de Santé (French National Health Authority)	Weak	Weak	No evidence presented directly supported the statement. It was extrapolated from a systematic review that assessed all types of graft use)	0	Weak	(No evidence presented.)		24	710	0.6875	0.666667	0.75	0	0	0
It is performed in the case of symptomatic low rectocele, especially in the case of discomfort during sexual relations (feeling of gap). It is not routinely recommended	Haute Autorité de Santé (French National Health Authority)	Weak	Weak	Expert opinion	0	Weak	(No evidence presented, expert opinion only)		24	711	0.614583	0.666667	0.75	0	0	0
For the treatment of mid or low rectocele, the vaginal approach must be preferred to the transanal route	Haute Autorité de Santé (French National Health Authority)	Strong	Strong	Moderate quality evidence (Cochrane systematic review of 56 RCTs of 5954 patients, however, there was indirectness of evidence as the transanal route was just one of the many independent variables)	0	Strong	(Evidence based on Cochrane reviews involving 56 rcts and 5954 patients, hence high quality evidence)		24	712	0.635417	0.666667	0.75	0	1	0
This closure of the vagina is a potential option when other techniques do not appear to be indicated for the treatment of prolapse among older women who no longer wish to have vaginal sexual relations	Haute Autorité de Santé (French National Health Authority)	Weak	Weak	Low quality evidence (Only one guideline as evidence) Insufficient evidence to form a statement Expert opinion	0	Weak	(Expert opinion involved, only evidence is a guideline.)		24	713	0.635417	0.666667	0.75	0	0	0
Because uterine exploration is impossible after colpocleisis, the risk of endometrial disease should be assessed first	Haute Autorité de Santé (French National Health Authority)	Weak	Weak	Low quality evidence (Only one guideline as evidence) Insufficient evidence to form a statement Expert opinion	0	Weak	(Expert opinion involved, only evidence is a guideline.)		24	714	0.614583	0.5	0.75	0	0	0
Women with hypertrophic prolongation of the cervix may undergo cervical resection if uterine preservation is considered	Haute Autorité de Santé (French National Health Authority)	Weak	Weak	Low quality evidence (Only one prospective study of 60 patients) Insufficient evidence to support the statement	0	Weak	(Only 1 prospective study used, insufficient evidence)		24	715	0.65625	0.722222	0.75	0	0	0
There is not sufficient evidence that uterine preservation has any protective effect against mesh erosion	Haute Autorité de Santé (French National Health Authority)	Weak	Weak	Low quality evidence (Only one prospective study of 31 patients, low patient size led to imprecision) Insufficient evidence to support the statement	0	Weak	(Only 1 prospective study of 31 patients, insufficient evidence)		24	716	0.65625	0.527778	0.75	0	0	0
If a hysterectomy is indicated, a subtotal hysterectomy is preferred to a total hysterectomy	Haute Autorité de Santé (French National Health Authority)	Weak	Weak	Low quality evidence (Only one retrospective study of 196 patients) Lack of evidence to support the statement as only 1 study was involved	0	Weak	(Only 1 retrospective cohort study used, low quality of evidence.)		24	717	0.65625	0.861111	0.75	0	0	0
In conclusion, in the absence of a specific indication, there is no reason to perform a hysterectomy routinely during surgical treatment for POP	Haute Autorité de Santé (French National Health Authority)	Weak	Weak	Extrapolation from the prospective study of 31 patients and one retrospective study of 196 patients)	0	Weak	(Only used prospective and retrospective study designs, low quality of evidence)		24	718	0.635417	0.527778	0.75	0	0	0
Women may be offered the choice of not treating evident SUI at the same time as prolapse surgery, as long as they are warned that a second intervention may be required later	Haute Autorité de Santé (French National Health Authority)	Weak	Weak	Low quality evidence (Two guidelines) Expert opinion only	0	Weak	(Expert opinion only, no evidence presented)		24	719	0.635417	0.527778	0.75	0	0	0
Women may be offered the choice of not treating occult SUI at the same time as prolapse surgery, as long as they are warned of the risk of postoperative SUI and of the possibility that a second intervention may be required later	Haute Autorité de Santé (French National Health Authority)	Weak	Weak	Expert opinion	0	Weak	(No evidence presented, expert opinion only)		24	720	0.635417	0.722222	0.75	0	0	0
The Alvarado score (with cutoff score < 5) is sufficiently sensitive to exclude acute appendicitis	Oxford methodology	Strong	Strong	Moderate quality evidence (Metaanalysis of 29 studies including 5960 patients, despite conflicted with the two small retrospective studies of 215 and 150, but the study quality of the metaanalysis and the small sample sizes of the two conflicted studies made it a moderate quality evidence) Costs and resources considered	0	Strong	(Evidence based on systematic reviews and metaanalysis showing consistent evidence, costs and resources considered)		25	721	0.479167	0.916667	1	0	1	0
The Alvarado score is not sufficiently specific in diagnosing acute appendicitis	Oxford methodology	Strong	Weak	Moderate quality evidence (Metaanalysis of 29 studies including 5960 patients, retrospective study of 119 and 358 patients) Extrapolation from the evidence suggesting the score could be helpful	1	Weak	(Retrospective study involving 941 patients, indirect evidence as the Alvarado score was not directly addressed)		25	722	0.479167	0.916667	1	1	0	0
An ideal (high sensitivity and specificity), clinically applicable, diagnostic scoring system/clinical rule remains outstanding. This remains an area for future research	Oxford methodology	Weak	Strong	Moderate quality evidence (Two retrospective studies of 358 and 119 patients, with consistent evidence suggesting imaging was linked to certain risk scores) Costs and resources considered	1	Weak	(Expert opinion only, no evidence presented.)		25	723	0.3125	0.666667	1	1	1	0
In patients with suspected appendicitis a tailored individualised approach is recommended, depending on disease probability, sex and age of the patient	Oxford methodology	Strong	Weak	Low quality evidence (Extrapolation from small prospective and retrospective studies) Indirectness of evidence as no studies directly compared the ‘individualised’ approach to other studies	1	Weak	(Only evidence is from a prospective study involving 118 patients, insufficient evidence.)		25	724	0.5	0.666667	1	1	0	0
Imaging should be linked to Risk Stratification such as AIR or Alvarado score	Oxford methodology	Strong	Strong	Moderate quality evidence (Two retrospective studies of 358 and 119 patients, with consistent evidence suggesting imaging was linked to certain risk scores) Costs and resources considered	0	Strong	(Evidence based on retrospective studies involving 358 and 119 patients. However there is consistent significant evidence, p=0.00 Costs and resources were also considered)		25	725	0.489583	0.666667	1	0	1	0
Low risk patients being admitted to hospital and not clinically improving or reassessed score could have appendicitis ruled-in or out by abdominal CT	Oxford methodology	Strong	Weak	Insufficient evidence as only one prospective study of 464 patients to support the statement	1	Weak	(Only evidence is from a retrospective study of 486 patients. Insufficient evidence.)		25	726	0.5	0.666667	1	1	0	0
Intermediate risk classification identifies patients likely to benefit from observation and systematic diagnostic imaging	Oxford methodology	Strong	Weak	No evidence was presented on intermediaterisk classification Low quality evidence (Extrapolation of evidence from retrospective and prospective studies of CT/US)	1	Weak	(Indirect evidence. Evidence based on prospective cohort studies and retrospective studies. No mention of Intermediaterisk classification)		25	727	0.5	0.666667	1	1	0	0
High risk patients (younger than 60 years old) may not require preoperative imaging	Oxford methodology	Strong	Weak	Insufficient evidence as only one prospective study of 464 patients to support the statement	1	Weak	(Only evidence is from an observational study involving 464 patients. Insufficient evidence.)		25	728	0.489583	0.666667	1	1	0	0
US Standard reporting templates for ultrasound and US three step sequential positioning may enhance over accuracy	Oxford methodology	Strong	Weak	Insufficient evidence as both template and three step positioning there was only one retrospective study supporting each respectively	1	Weak	(Only evidence is from a retrospective study. Insufficient evidence)		25	729	0.489583	0.666667	1	1	0	0
MRI is recommended in pregnant patients with suspected appendicitis, if this resource is available	Oxford methodology	Strong	Strong	Moderate quality evidence (Two retrospective studies of 171 and 47 patients and one retrospective case series, despite a study design and small sample sizes, the consistent evidence that it had a high diagnostic rate and accuracy) Cost and resources considered High patient importance	0	Strong	(Evidence based on a metaanalysis and a retrospective study of 230 patients, showing consistent evidence in favour of the statement. High patient importance.)		25	730	0.489583	0.888889	1	0	1	0
Antibiotic therapy can be successful in selected patients with uncomplicated appendicitis who wish to avoid surgery and accept the risk up to 38 % recurrence	Oxford methodology	Strong	Strong	High quality evidence (One metaanalysis of four RCTs of 900 patients, RR of 0.69, homogenous as I2 0% P< 0.05) High baseline risk	0	Strong	(One randomised controlled trial of 900 patients with a significant difference, p0.004. evidence in favour of the statement)		25	731	0.572917	1	1	0	1	0
Current evidence supports initial intravenous antibiotics with subsequent conversion to oral antibiotics	Oxford methodology	Strong	Weak	No evidence was specifically on intravenous antibiotics	1	Weak	(No evidence presented regarding intravenous antibiotics)		25	732	0.541667	0.666667	1	1	0	0
In patients with normal investigations and symptoms unlikely to be appendicitis but which do not settle: • Cross-sectional imaging is recommended before surgery • Laparoscopy is the surgical approach of choice • There is inadequate evidence to recommend a routine approach at present	Oxford methodology	Strong	Weak	Expert opinion for the laparoscopy and imaging before surgery section of the statement	1	Weak	(Expert opinion only, no specific evidence)		25	733	0.541667	0.666667	1	1	0	0
Short, in-hospital surgical delay up to 12/24 h is safe in uncomplicated acute appendicitis and does not increase complications and/or perforation rate.	Oxford methodology	Strong	Weak	Low quality evidence (A lot of retrospective studies, however they contradicted one another on whether delay caused higher perforation rates and other complications) absolute effects Despite costs and resources were also comprehensively considered, the inconsistency of evidence made it a recommendation	1	Weak	(Evidence based on retrospective study designs only, which were designs. Insufficient evidence)		25	734	0.572917	1	1	1	0	0
Surgery for uncomplicated appendicitis can be planned for next available list minimizing delay wherever possible (patient comfort etc.)	Oxford methodology	Strong	Weak	Expert opinion	1	Weak	(Expert opinion only, no evidence presented)		25	735	0.447917	0.666667	1	1	0	0
Laparoscopic appendectomy should represent the first choice where laparoscopic equipment and skills are available, since it offers clear advantages in terms of less pain, lower incidence of SSI, decreased LOS, earlier return to work and overall costs	Oxford methodology	Strong	Strong	High quality evidence (All evidence were metaanalyses and RCTs, with consistent evidence on laparoscopy reducing postop pain, earlier return to work shorter hospital stay etc., CI did not include 0) However there were unclear relative effects as an overview of nine systematic review suggested risk of abdominal abscess was higher in laparoscopy Overall high patient importance and very study designs	0	Strong	(Cochrane reviews and metaanalyses used as the basis of the evidence. There is consistent evidence in favour of laparoscopic appendectomy. High patient importance as the outcomes include time taken to return to a general diet)		25	736	0.5	0.833333	1	0	1	0
Laparoscopy offers clear advantages and should be preferred in obese patients, older patients and patients with comorbidities	Oxford methodology	Strong	Strong	High quality evidence (Evidence for aged >65 were database studies, obese patients were systematic reviews of case series, comorbidities were RCTs and systematic reviews) absolute effect as significantly better outcomes in mortality, morbidity, LOS etc Costs and resources considered	0	Strong	(Evidence based on systematic reviews and database studies, absolute effect in favour of the recommendation)		25	737	0.510417	0.833333	1	0	1	0
Laparoscopy offers clear advantages and should be preferred in obese patients, older patients and patients with comorbidities	Oxford methodology	Strong	Strong	High quality evidence (All evidence were metaanalysis and RCTs, with consistent evidence on laparoscopy reducing postop pain, earlier return to work shorter hospital stay etc., CI did not include 0) However there were unclear relative effects as an overview of nine systematic review suggested risk of abdominal abscess was higher in laparoscopy Overall high patient importance and very study designs	0	Strong	(Evidence mainly from a prospective randomised trial involving 147 patients, consistent evidence showing no difference between laparoscopy and open surgery)		25	738	0.489583	0.833333	1	0	1	0
Laparoscopy should not be considered as a first choice over open appendectomy in pregnant patients	Oxford methodology	Strong	Strong	Moderate quality evidence (All evidence were retrospective and prospective studies, and a metaanalysis of those. They all indicated an increased in risk of fetal loss) High patient importance	0	Strong	(Evidence mainly based on systematic literature reviews, low grade evidence indicates laparoscopy is assosciated with higher rates of foetal loss. High patient importance)		25	739	0.447917	0.861111	1	0	1	0
No major benefits have also been observed in laparoscopic appendectomy in children, but it reduces hospital stay and overall morbidity	Oxford methodology	Strong	Strong	High quality evidence (One systematic review of 19 studies and three RCTs including 73150 appendectomies, with reduced hospital stay and morbidity as significant P<0.05] High baseline risk	0	Strong	(Systematic literature search showing significant results in favour of the statement)		25	740	0.520833	0.861111	1	0	1	0
In experienced hands, laparoscopy is more beneficial and cost-effective than open surgery for complicated appendicitis.	Oxford methodology	Strong	Strong	High quality evidence ( Evidence for aged >65 were database studies, obese patients were systematic reviews of case series, comorbidities are RCTs and systematic reviews, were metaanalysis and RCTs, with consistent evidence on laparoscopy reducing postop pain, earlier return to work shorter hospital stay etc, CI did not include 0) Costs and resources comprehensively considered	0	Strong	(Evidence based on rcts, metaanalysis, systematic reviews, all showing consistent evidence. High patient importance)		25	741	0.375	0.666667	1	0	1	0
Peritoneal irrigation does not have any advantages over suction alone in complicated appendicitis	Oxford methodology	Strong	Strong	Moderate quality evidence (Two retrospective studies of 176 and 234 patients and one RCT of 220 patients. Despite all study sample size <400 and might lead to imprecision, the consistent evidence from them that there was no advantage of peritoneal irrigation and even increase of duration of hospital stay)	0	Strong	(All studies were retrospective; but the evidence is consistently pointing in the same direction and studies had high patient importance)		25	742	0.520833	0.833333	1	0	1	0
There are no clinical differences in outcomes, LOS and complications rates between the different techniques described for mesentery dissection (monopolar electrocoagulation, bipolar energy, metal clips, endoloops, Ligasure, Harmonic Scalpel etc	Oxford methodology	Strong	Weak	Low quality evidence (All studies were retrospective or prospective with a very small number of patients <100, despite consistent evidence, they still represented low quality evidence)	1	Weak	(Studies were retrospective studies with small sample sizes, for instance 15 patients, and some were animal studies. Extrapolation of evidence.)		25	743	0.46875	0.888889	1	1	0	0
Monopolar electrocoagulation and bipolar energy are the most cost-effective techniques, even if more experience and technical skills is required to avoid potential complications (e.g. bleeding) and thermal injuries	Oxford methodology	Strong	Weak	Low quality evidence (All studies were retrospective or prospective with a very small number of patients <100, despite consistent evidence, they still represented low quality evidence) Cost and resources considered but overall still a recommendation	1	Weak	(Studies were retrospective studies with small sample sizes, for instance 15 patients, and some were animal studies. Extrapolation of evidence.)		25	744	0.46875	0.888889	1	1	0	0
There are no clinical advantages in the use of endostapler over endoloops for stump closure for both adults and children	Oxford methodology	Strong	Strong	High quality evidence (One metaanalysis of five RCTs of 622 patients, one RCT of 427 patients, two retrospective analyses of 1790 patients, 1036 patients and other retrospective and prospective studies) Consistent evidence suggesting the two procedures were similar in terms of clinical outcome without significant advantage	0	Strong	(Evidence from metaanalysis, rcts, and retrospective studies all showing consistent evidence. High patient importance.)		25	745	0.5	0.861111	1	0	1	0
Endoloops might be preferred for lowering the costs when appropriate skills/learning curve are available	Oxford methodology	Strong	Strong	Moderate quality evidence (One retrospective study of 112 patients and one prospective study of 333 patients, with consistent evidence that the mean cost of endoloops was significantly lower) Costs and resources considered comprehensively	0	Strong	(Retrospective studies and prospective studies used only, but evidence is consistent, and costs and resources are considered which is important.)		25	746	0.5	0.861111	1	0	1	0
There are no advantages of stump inversion over simple ligation, either in open or laparoscopic surgery	Oxford methodology	Strong	Weak	Moderate quality evidence (Two retrospective studies of 176 and 234 patients and two prospective studies, with a sample size <400 which might lead to imprecision. However they all consistently suggested there was no advantage Values were clearly presented Cost and resources considered	1	Weak	(Prospective study design involving 200 patients, insufficient evidence)		25	747	0.364583	0.666667	1	1	0	0
Drains are not recommended in complicated appendicitis in paediatric patients	Oxford methodology	Strong	Weak	Low quality evidence (Only one retrospective study of 109 patients) Insufficient evidence to support a statement	1	Weak	(Retrospective study of 109 patients only, high risk of imprecision.)		25	748	0.510417	0.861111	1	1	0	0
In adult patients, drain after appendectomy for perforated appendicitis and abscess/peritonitis should be used with judicious caution, given the absence of good evidence from the literature. Drains did not prove any efficacy in preventing intra-abdominal abscess and seem to be associated with delayed hospital discharge	Oxford methodology	Strong	Strong	High quality evidence (Metaanalysis of five RCTs with 453 patients suggested that there was no significant differences with longer hospital stay in the drainage group) High patient importance	0	Strong	(Consistent evidence from Metaanalysis showing that there is no significant difference, supporting the recommendation.)		25	749	0.541667	0.861111	1	0	1	0
Delayed primary skin closure does not seem beneficial for reducing the risk of SSI and increase LOS in open appendectomies with contaminated/dirty wounds	Oxford methodology	Strong	Strong	High quality evidence (Systematic review of eight RCTs of 623 patients, five RCTs of 836 patients, six RCTs with consistent evidence that there was no evidence of short or long term advantages)	0	Strong	(Evidence from systematic reviews, metaanalysis, Cochrane reviews with large sample sizes, for instance 836 patients. Consistent evidence with high patient importance.)		25	750	0.53125	0.666667	1	0	1	0
The incidence of unexpected findings in appendectomy specimens is low but the intra-operative diagnosis alone is insufficient for identifying unexpected disease. From the current available evidence, routine histopathology is necessary	Oxford methodology	Strong	Weak	Low quality evidence (Systematic review of 19 case series, despite it was a systematic review, the study design of case series made it a low quality evidence)	1	Weak	(Evidence based on multicentre cohort studies, 3138 patients involved but study design. Insufficient evidence)		25	751	0.53125	1	1	1	0	0
There is a lack of validated system for histological classification of acute appendicitis and controversies exist on this topic	Oxford methodology	Weak	Weak	Expert opinion	0	Weak	(No evidence presented, expert opinion only.)		25	752	0.447917	0.666667	1	0	0	0
Surgeon’s macroscopic judgement of early grades of acute appendicitis is inaccurate	Oxford methodology	Strong	Strong	Moderate quality evidence (All evidence were retrospective studies or prospective studies and multicentre audits, however they presented a consistent inaccuracy in the judgement) High patient importance	0	Strong	(Prospective study of 186 patients and Retrospective study of 154 patients, both showing significant evidence that the grading is inaccurate.)		25	753	0.520833	0.666667	1	0	1	0
If the appendix looks “normal” during surgery and no other disease is found in symptomatic patient, we recommend removal in any case	Oxford methodology	Weak	Weak	Expert opinion	0	Weak	(No evidence presented, expert opinion only.)		25	754	0.447917	0.666667	1	0	0	0
We recommend adoption of a grading system for acute appendicitis based on clinical, imaging and operative findings, which can allow identification of homogeneous groups of patients, determining optimal grade disease management and comparing therapeutic modalities	Oxford methodology	Strong	Weak	Low quality evidence (Extrapolation from retrospective and prospective studies) Lack of values to support the statement	1	Weak	(No evidence presented, expert opinion only.)		25	755	0.447917	0.666667	1	1	0	0
Percutaneous drainage of a periappendicular abscess, if accessible, is an appropriate treatment in addition to antibiotics for complicated appendicitis	Oxford methodology	Strong	Strong	High quality evidence (One systematic review of 61 studies (Three RCTs included))	0	Strong	(High quality evidence, systematic review of 61 studies showing consistent, evidence)		25	756	0.520833	1	1	0	1	0
Non-operative management is a reasonable first line treatment for appendicitis with phlegmon or abscess Non-operative management is a reasonable first line treatment for appendicitis with phlegmon or abscess Non-operative management is a reasonable first line treatment for appendicitis with phlegmon or abscess	Oxford methodology	Strong	Weak	High quality evidence (One systematic review of 17 studies (16 retrospective and one prospective study), a systematic review of 61 studies (Three RCTs included) and five retrospective studies, one RCT of 60) However, contradicted evidence as one systematic review suggested significantly lower complication whilst the RCT and the other systematic review supported immediate surgery	1	Weak	(High quality evidence, systematic review of 61 studies showing consistent, evidence) (However other systematic reviews showed contradicting data suggesting nonoperative should not be first line)		25	757	0.520833	1	1	1	0	0
Operative management of acute appendicitis with phlegmon or abscess is a safe alternative to non-operative management in experienced hands	Oxford methodology	Strong	Weak	Extrapolation from high quality evidence (One systematic review of 17 studies (16 retrospective and one prospective study), one systematic review of 61 studies (Three RCTs included) and five retrospective studies, one RCT of 60) Indirectness of evidence as no studies included experience as a variable	1	Weak	(Evidence from rcts and systematic reviews, however no evidence directly supports the recommendation as ‘experienced hands’ is not well defined)		25	758	0.520833	0.833333	1	1	0	0
Interval appendectomy is not routinely recommended both in adults and children	Oxford methodology	Strong	Weak	High quality evidence (One systematic review of 17 studies (16 retrospective and one prospective study), a systematic review of 61 studies (Three RCTs included) and five retrospective studies, one RCT of 60 and one retrospective study of 315 patients, not recommended as neoplasm rates were higher P<0.05) High patient importance	1	Strong	(Evidence based on a metaanalysis and systematic review of 3 studies. All provided consistent evidence. High patient importance)		25	759	0.520833	0.666667	1	1	0	0
Interval appendectomy is recommended for those patients with recurrent symptoms	Oxford methodology	Strong	Weak	No evidence specified	1	Weak	(Evidence based on literature reviews only, insufficient evidence)		25	760	0.53125	0.666667	1	1	0	0
Colonic screening should be performed in those patients with appendicitis treated non-operatively if >40y/o	Oxford methodology	Weak	Weak	Expert opinion	0	Weak	(Expert opinion only, no evidence provided)		25	761	0.375	0.666667	1	0	0	0
In patients with acute appendicitis preoperative broad-spectrum antibiotics are always recommended	Oxford methodology	Strong	Strong	High quality evidence (One Cochrane metaanalysis of 45 studies (RCTs and CCTs of 9576 patients), where antibiotics was superior to placebo) absolute and relative effect, high baseline risk	0	Strong	(Evidence based on a Cochrane review of 45 studies, 9576 patients, showing evidence that broadspectrum antibiotics are effective.)		25	762	0.541667	0.666667	1	0	1	0
For patients with uncomplicated appendicitis, post-operative antibiotics are not recommended	Oxford methodology	Strong	Weak	Moderate quality evidence (One RCT of 269 patients, small sample size as study <400) Lack of studies as more studies needed to support the statement	1	Weak	(Evidence based on an rct of 137 patients. However, the small sample size leads to a higher risk of imprecision.)		25	763	0.53125	0.666667	1	1	0	0
In patients with complicated acute appendicitis, postoperative, broad-spectrum antibiotics are always recommended	Oxford methodology	Strong	Weak	Moderate quality evidence (One RCT and one prospective study, each with patients <400) Unclear relative effect as in the prospective study there were withdrawal from patients due to adverse effect from the antibiotics	1	Weak	(Only review articles used, insufficient evidence)		25	764	0.53125	0.666667	1	1	0	0
Although discontinuation of antimicrobial treatment should be based on clinical and laboratory criteria such as fever and leucocytosis, a period of 3–5 days for adult patients is generally recommended	Oxford methodology	Strong	Weak	Moderate quality evidence (One RCT of 518 patients suggested no difference in duration of 4 days and 8 days and other prospective studies all suggested different durations, but they generally fall into 35 days) Inconsistent evidence as suggested above No difference in patient importance as similar quality of life indications	1	Weak	(One rct of 518 patients but provided indirect evidence as the period was 4 to 8 days.)		25	765	0.510417	0.666667	1	1	0	0
As the data concerning its use before hysterectomy are discordant, misoprostol is not recommended	Bespoke	Weak	Weak	Expert opinion	0	Weak	(Expert opinion only, no evidence presented)		26	766	0.458333	0.333333	0	0	0	0
Preoperative treatment with GnRH agonists is recommended in the case of hysterectomy for benign disease, for which median laparotomy is considered, bearing in mind the volume of the uterus	Bespoke	Strong	Strong	High quality evidence (One Cochrane systematic review, two RCTs and 12 retrospective studies, study design and consistent evidence) Cost and resources considered	0	Strong	(Large amount of evidence based on systematic reviews, rcts, retrospective studies all showing consistent evidence.)		26	767	0.510417	0.333333	0	0	1	0
No comparative study has evaluated autotransfusion in hysterectomy, and so it is not recommended	Bespoke	Weak	Weak	Expert opinion only No evidence was presented	0	Weak	(Expert opinion only, no evidence provided)		26	768	0.479167	0.333333	0	0	0	0
As there is no study in the general French population of the prevalence of these vaginal infections before hysterectomy, routine vaginal sampling prior to hysterectomy is not recommended	Bespoke	Weak	Weak	Expert opinion Lack of evidence	0	Weak	(Expert opinion only, no evidence provided)		26	769	0.479167	0.333333	0	0	0	0
If there are suggestive symptoms and vaginal sampling leads to diagnosis of vaginosis before hysterectomy, preoperative treatment of the vaginosis is recommended	Bespoke	Strong	Weak	Low quality evidence ((One RCT of 1570 patients, one retrospective cohort of 158 women and two retrospective database analyses, however extrapolation from these evidence was done as the studies were more specific on treatment with gel)	1	Weak	(Evidence from a cohort study of 158 patients and a register study, insufficient evidence.)		26	770	0.46875	0.333333	0	1	0	0
Preoperative vaginal disinfection with povidone-iodine solution reduces the risk of postoperative pelvic abscess and is recommended before hysterectomy	Bespoke	Strong	Strong	Moderate quality evidence (One RCT of 1570 patients, one retrospective cohort of 158 women and two retrospective database analyses, with consistent evidence supporting the statement)	0	Strong	(1 rct of 1570 patients, 2 retrospective studies used and all had evidence in favour of the statement)		26	771	0.5	0.333333	0	0	1	0
Perioperative antibiotic prophylaxis with cephalosporin is associated with an approximately 50% decrease in the prevalence of infections after hysterectomy and is therefore recommended for hysterectomy, whatever the surgical approach	Bespoke	Strong	Strong	Moderate quality evidence (One retrospective study of 1104 patients and one prospective cohort study of 5297, they had a study design, however, consistent evidence supported the statement) High baseline risk and clear absolute effect	0	Strong	(Despite evidence only from prospective and retrospective study designs, sample sizes are large and there is consistent evidence. absolute effect)		26	772	0.489583	0.333333	0	0	1	0
Normal findings on cystoscopy during hysterectomy do not discount the diagnosis of bladder lesion and therefore cystoscopy cannot be recommended	Bespoke	Weak	Weak	Low quality evidence (One systematic review, one retrospective study and one prospective study. These were moderate to study designs with a large sample size, however, it was only an extrapolation of evidence as the statement was based on three studies suggested no diagnosis of bladder lesion) Insufficient evidence	0	Weak	(Indirect evidence. Evidence based on a systematic review, a retrospective cohort study and a prospective clinical study. They all did not have data or evidence regarding the diagnosis of bladder lesion.)		26	773	0.583333	0.5	0	0	0	0
Mechanical gastrointestinal preparation is not recommended before hysterectomy for benign disease	Bespoke	Strong	Weak	Very low quality evidence (One survey of 73 surgeons operating on patients only) Lack of evidence to support the statement as only one study	1	Weak	(Only 1 survey of 73 surgeons used as evidence, insufficient evidence)		26	774	0.510417	0.333333	0	1	0	0
In the absence of ovarian disease and/ or a personal or family history of breast/ovarian carcinoma, preservation of the ovaries is recommended in nonmenopausal women	Bespoke	Strong	Weak	No evidence was presented	1	Weak	(Expert opinion only, no evidence given)		26	775	0.5	0.333333	0	1	0	0
Routine bilateral salpingectomy is therefore not recommended	Bespoke	Weak	Weak	No evidence was presented Expert opinion only	0	Weak	(Expert opinion only, no evidence given)		26	776	0.541667	0.5	0	0	0	0
Richter’s sacrospinous ligament fixation has not been studied comparatively after hysterectomy on a non-prolapsed uterus. McCall culdoplasty and Richter’s sacrospinous ligament fixation are not recommended during vaginal hysterectomy	Bespoke	Weak	Weak	No evidence was presented Expert opinion only	0	Weak	(Expert opinion only, no evidence given)		26	777	0.46875	0.333333	0	0	0	0
After hysterectomy, postoperative catheterization should not exceed 24 h	Bespoke	Strong	Strong	Moderate quality evidence (One RCT of 71 patients, two prospective studies <400 patients. There was consistent and significant evidence supporting the statement) High patient importance	0	Strong	(Evidence based on prospective studies and 1 rct of small sample size, but there is consistent evidence. High patient importance)		26	778	0.635417	0.5	0	0	1	0
There are no data allowing a recommendation regarding the duration of perioperative catheterization. It is possible to remove the catheter immediately after hysterectomy	Bespoke	Weak	Weak	Extrapolation from moderate quality evidence (One RCT of 71 patients, two prospective studies <400 patients) Indirectness of evidence as the studies did not measure duration of perioperative catheterizarion	0	Weak	(Indirect evidence. The only evidence is from an rct but the study did not suggest any evidence regarding the duration)		26	779	0.541667	0.333333	0	0	0	0
in which case it is recommended to monitor recovery of urination, in view of the increased risk of retention	Bespoke	Weak	Weak	Expert opinion only	0	Weak	(Expert opinion only, no evidence given)		26	780	0.552083	0.333333	0	0	0	0
Intraperitoneal drainage is not recommended in hysterectomy for benign disease	Bespoke	Strong	Strong	High quality evidence (One systematic review of ten RCTs of 1188 patient, one RCT and three prospective studies all <400 patients, consistently supporting the statement)	0	Strong	(Evidence based on systematic reviews, metaanalysis and prospective study designs. High quality evidence)		26	781	0.552083	0.333333	0	0	1	0
In the case of hysterectomy for benign disease, the vaginal or laparoscopic approach should be preferred	Bespoke	Strong	Weak	No evidence was presented	1	Weak	(No evidence presented)		26	782	0.458333	0.166667	0	1	0	0
Data on the robotic approach are insufficient to recommend its use in the case of hysterectomy for benign disease	Bespoke	Weak	Weak	Expert opinion only No evidence was presented	0	Weak	(Expert opinion only, no evidence presented)		26	783	0.46875	0.333333	0	0	0	0
The use of ultrasound is not recommended for measuring uterine volume	Bespoke	Weak	Weak	No evidence was presented Expert opinion only	0	Weak	(Expert opinion only, no evidence presented)		26	784	0.46875	0.333333	0	0	0	0
if the uterus is large, vaginal or laparoscopic hysterectomy is recommended	Bespoke	Weak	Weak	No evidence was presented	0	Weak	(No evidence presented, expert opinion only)		26	785	0.479167	0.333333	0	0	0	0
Nulliparity is not associated with increased prevalence of complications in the case of vaginal hysterectomy for benign disease, which is therefore not contraindicated in the case of nulliparity	Bespoke	Weak	Weak	Low quality evidence (All studies were small (<400) retrospective, and they conflicted with the statement as complication rate significant higher in some studies) relative effect as not all aspects were better than the control	0	Weak	(Only evidence came from a prospective comparative study and a retrospective review, insufficient reliable evidence)		26	786	0.46875	0.333333	0	0	0	0
Vaginal hysterectomy for benign disease is not contraindicated in the case of a history of cesarean section	Bespoke	Weak	Weak	Low quality evidence (Three retrospective studies of <400) Absence of relative effects Absence of values to justify the statement	0	Weak	(Only 3 small retrospective studies used, insufficient evidence to back up the recommendation.)		26	787	0.479167	0.333333	0	0	0	0
In the case of hysterectomy for benign disease in an obese patient, vaginal or laparoscopic hysterectomy is recommended	Bespoke	Weak	Weak	Moderate quality evidence (Despite all three studies were retrospective studies, two had a very big sample size >1000 patients, one with >400 patients, all with consistent evidence that only longer operation time for obese patients) However, there was variability of importance as the studies had different types of procedures as the independent variable	0	Weak	(A chart review, a retrospective cohort study, and a cohort study used to provide evidence. However, studies compared abdominal hysterectomy to vaginal laparoscopy. There is no evidence supporting the use of laparoscopic hysterectomy.)		26	788	0.479167	0.333333	0	0	0	0
No technique for hemostasis can therefore be recommended over others with the sole aim of avoiding urinary tract injury	Bespoke	Weak	Weak	Low quality evidence (Despite studies include RCTs, systematic reviews, retrospective and prospective studies, there was indirectness of evidence as the studies only mentioned the urinary tract complications or not, it was not their focus) Extrapolation from evidence	0	Weak	(Indirect evidence from rcts, systematic reviews, retrospective studies but there was no mention of the ‘sole aim of avoiding urinary injury’		26	789	0.5	0.333333	0	0	0	0
Laparoscopic surgery of the broad ligament and ureterolysis have not been the subject of studies with a control group and so are not recommended for the purpose of preventing ureteral injury during hysterectomy for benign disease	Bespoke	Weak	Weak	Expert opinion and extrapolation from evidence	0	Weak	(No evidence provided, expert opinion only)		26	790	0.458333	0.333333	0	0	0	0
The use of a uterine manipulator is not associated with a decrease in the prevalence of bladder and ureteral injury and so is not recommended for the purpose of preventing urinary tract injury	Bespoke	Weak	Strong	Moderate quality evidence (One retrospective case rereview and two surveys with consistent evidence) High patient importance	1	Strong	(Evidence based on prospective and retrospective designs. However they showed consistent, evidence. High patient importance as they focused on outcomes such as sexual and bowel function.)		26	791	0.479167	0.333333	0	1	1	0
The routine use of JJ ureteral stents is not associated with a decrease in the prevalence of ureteral injury and so is not recommended in hysterectomy for benign disease	Bespoke	Weak	Weak	Expert opinion and extrapolation from evidence	0	Weak	(No evidence provided, expert opinion only)		26	792	0.46875	0.333333	0	0	0	0
At least 30 hysterectomies should be performed during training	Bespoke	Weak	Weak	Low quality evidence (Only one retrospective analysis of 1016 patients) Insufficient evidence to support the statement	0	Weak	(Only evidence from a retrospective analysis, insufficient evidence)		26	793	0.458333	0.333333	0	0	0	0
It is recommended that hysterectomy be done by a surgeon who performs at least 10 hysterectomies a year	Bespoke	Weak	Weak	Low quality evidence (One retrospective study of 8747 patients and one retrospective database, study designs) Indirectness of evidence as the studies did not focus on the duration of surgery	0	Weak	(Only evidence from a retrospective analysis, insufficient evidence)		26	794	0.447917	0.333333	0	0	0	0
No specific method of vaginal cuff closure is recommended in the case of hysterectomy for benign disease	Bespoke	Weak	Weak	Lack of evidence to support the statement as no studies for impact of different surgical approaches and different suture methods	0	Weak	(Indirect evidence. No evidence from the studies suggest the outcomes of different suturing methods.)		26	795	0.4375	0.333333	0	0	0	0
There are no data allowing recommendation of the use of barbed sutures in vaginal cuff closure after hysterectomy for benign disease	Bespoke	Weak	Weak	Low quality evidence (One systematic review of 11 prospective and retrospective studies conflicted with two retrospective case series as it suggested faster suture time without significant differences in adverse effects but the case series suggested significant complications) Insufficient data to form a statement	0	Weak	(Evidence based on an rct with 63 patients, the small sample size increases the risk of imprecision.)		26	796	0.395833	0.333333	0	0	0	0
Overall, subtotal hysterectomy is not recommended for attempts to reduce the risk of peri- or postoperative complications	Bespoke	Strong	Strong	Moderate quality evidence (Evidence ranged from RCTs to case series, they were consistent that the advantages of subtotal hysterectomy was not significant other than reduce blood loss and that it came with high risk)	0	Strong	(Evidence based on rcts and Cochrane reviews, large sample size of 1553 patients. High patient importance)		26	797	0.645833	0.444444	0	0	1	0
In the case of menometrorrhagia, endometrial biopsy should be performed when the patient presents with a risk factor for endometrial carcinoma, and in all patients over 45 years of age	Bespoke	Weak	Weak	No evidence was presented	0	Weak	(No evidence presented)		26	798	0.53125	0.333333	0	0	0	0
Routine postoperative renal ultrasound is not recommended after hysterectomy	Bespoke	Weak	Weak	No evidence was presented Expert opinion	0	Weak	(No evidence presented)		26	799	0.59375	0.333333	0	0	0	0
There is no single clinical or laboratory finding with sufficient diagnostic accuracy to establish or exclude acute cholecystitis. Combination of detailed history, complete clinical examination, and laboratory tests may strongly support the diagnosis of ACC	Oxford methodology	Weak	Strong	High quality evidence (One systematic review and metaanalysis of 17 studies and one prospective study of >400 patients detailing their diagnostic values of the clinical tests. study designs and consistent evidence supporting the statement)	1	Strong	(Evidence based on systematic review, metaanalysis and guidelines all consistently suggesting evidence in favour of the statement)		27	800	0.46875	0.888889	1	1	1	0
Abdominal ultrasound (AUS) is the preferred initial imaging technique for patients who are clinically suspected to have ACC because of its lower cost, better availability, lack of invasiveness, and high accuracy for gallbladder stones	Oxford methodology	Strong	Strong	High quality evidence (One systematic review of 30 studies, where the results suggest AUS was the best treatment, sensitivity and specificity significantly better than other options ) Cost and resources considered High patient importance	0	Strong	(Evidence based on a systematic review, metaanalysis of 17 studies, 5859 patients, all showing consistent evidence in favour of the use of ultrasound.)		27	801	0.458333	0.666667	1	0	1	0
AUS exploration is a fairly reliable investigation method but its sensitivity and specificity for diagnosing ACC may be relatively low according to the adopted AUS criteria.	Oxford methodology	Weak	Weak	Low quality evidence (Despite one systematic review of 57 studies of 5859 patients suggested study design there was variability of importance as the studies had different definitions of positive AUS. There was also indirectness of evidence as half of the studies were not related to this statement. Two other retrospective studies of 107 patients and 186 patients and one multivariate analysis were …	0	Weak	(Retrospective studies of 186 patients and 107 patients, small sample size and the studies did not refer to the adopted AUS criteria specifically.)		27	802	0.479167	0.777778	1	0	0	0
Evidence on the diagnostic accuracy of computed tomogram (CT) is scarce. While diagnostic accuracy of magnetic resonance imaging (MRI) might be comparable to that of AUS, insufficient data are available to support this. Hepatobiliary iminodiacetic acid scan (HIDA scan) has the highest sensitivity and specificity for AC, although its scarce availability, long time required to perform the test, and…	Oxford methodology	Strong	Weak	Low quality evidence (One Systematic review of 57 studies of 5895 patients, but only four studies of <100 patients within it that was relevant to the statement. Quality of evidence was low as I2 was also moderately high (18%40%) but overall it was less than 75%. There were also one prospective study of 117 patients and one retrospective study of 29 patients, however they presented consistent evid…	1	Weak	(Low quality evidence as evidence is mainly based on retrospective reviews and a review article. Despite having evidence in favour of the recommendation there is insufficient evidence)		27	803	0.479167	1	1	1	0	0
Combining clinical, laboratory and imaging investigations is recommended, although the best combination is not yet known	Oxford methodology	Weak	Weak	Low quality evidence (One prospective study of 129 patients, retrospective study of 117 patients and one review article, imprecise data with small sample size, also conflicted evidence as some interventions were better on its own than combined) Absence in information as stated in the statement the studies did not specific combinations	0	Weak	(Retrospective and prospective studies with around 100 patients, insufficient reliable data to back up the recommendation.)		27	804	0.479167	0.75	1	0	0	0
There is no role for gallstones dissolution, drugs or extra-corporeal shock wave lithotripsy (ESWL) or a combination in the setting of ACC	Oxford methodology	Strong	Strong	Moderate quality evidence (One RCT of 180 patients suggest ineffectiveness of Ursodeoxycholic acid. One retrospective study of 117 patients and one review article, sample size <400, consistent evidence that other procedures were ineffective)	0	Strong	(1 rct of 177 patients and a retrospective study of 117 patients, suggesting consistent evidence that symptoms are not reduced by the treatment hence supporting the statement)		27	805	0.479167	0.666667	1	0	1	0
Since there are no reports on surgical gallstone removal in the setting of ACC, surgery in the form of cholecystectomy remains the main option	Oxford methodology	Weak	Weak	Low quality evidence (Only one prospective study of 316 patients) Insufficient evidence to support the statement	0	Weak	(1 retrospective study of 517 patients, insufficient reliable data to support the statement.)		27	806	0.479167	0.777778	1	0	0	0
Surgery is superior to observation of ACC in the clinical outcome and shows some cost-effectiveness advantages due to the gallstone-related complications and to the high rate of readmission and surgery in the observation group	Oxford methodology	Weak	Weak	Low quality evidence (Only one prospective study of 64 patients, evidence was further extrapolated from that study) Despite cost and resources were considered, there was insufficient evidence to support the statement	0	Strong	(Evidence based on systematic review of 2 rcts, 201 patients, and a rct of 64 patients suggesting surgery is superior. Results were significant as p=0.077)		27	807	0.479167	0.666667	1	0	0	0
Antibiotics should be suggested as supportive care; they are effective in treating the first episode of ACC but a high rate of relapse can be expected. Surgery is more effective than antibiotics alone in the treatment of ACC.	Oxford methodology	Weak	Weak	Low quality evidence (Metaanalysis of nine RCTs of 503 patients meant study design, with several guidelines, one retrospective analysis of 25397 patients. They offered consistent evidence that antibiotics offered benefits but also there were high risks) Unclear relative effects as not all studies had a control Extrapolation from evidence as the studies only used antibiotics as an intervention or …	0	Weak	(Evidence is indirect as there is no evidence or data to compare the outcomes of antibiotics with surgery. However the study design of a metaanalysis of 12 rcts is a design.)		27	808	0.479167	0.666667	1	0	0	0
Cholecystectomy is the gold standard for treatment of ACC	Oxford methodology	Weak	Weak	No evidence was presented	0	Weak	(No evidence presented)		27	809	0.28125	0.5	1	0	0	0
If surgery is not available, medications such as antibiotics and analgesic should be prescribed and the patients should be referred to a surgical center (depending upon the general condition) due to the high rate of gallstone-related events	Oxford methodology	Weak	Weak	No evidence was presented Expert opinion only	0	Weak	(No evidence presented)		27	810	0.28125	0.722222	1	0	0	0
Patients with uncomplicated cholecystitis can be treated without post-operative antibiotics when the focus of infection is controlled by cholecystectomy	Oxford methodology	Strong	Strong	High quality evidence (One RCT of 414 patients, a study design with a large sample size, large overlap of CI, and no statistical differences between the groups thus supported the statement)	0	Strong	(One rct of 414 patients, with large overlaps of the confidence intervals. Fully supports the recommendation)		27	811	0.46875	0.666667	1	0	1	0
In complicated cholecystitis, the antimicrobial regimens depend on presumed pathogens involved and risk factors for major resistance patterns	Oxford methodology	Strong	Weak	Low quality evidence (One retrospective study of 1898 patients, two review articles, three guidelines which were equivalent to expert opinion, one prospective study of 180 patients. study design as majority of the evidence were expert opinion or expert opinion related) Variability in importance as the studies described different antibiotics and different scenarios, thus they did not consistently …	1	Weak	(Retrospective study of 1898 patients, and review articles used only. study designs)		27	812	0.46875	1	1	1	0	0
The results of microbiological analysis are helpful in designing targeted therapeutic strategies for individual patients to customize antibiotic treatment and ensure adequate antimicrobial coverage in patients with complicated cholecystitis and at high risk for antimicrobial resistance	Oxford methodology	Weak	Weak	Low quality evidence (All evidence were retrospective studies and they were extrapolated to form the statement, as the evidence simply provided positive rates of cultures for ACC) Absence in information as there were no studies justifying benefits of microbiological analysis	0	Weak	(All studies used were retrospective. Consistent but insufficient reliable data to support the statement)		27	813	0.375	0.777778	1	0	0	0
[truncated: 1,092 more rows]

## Sheet: Disagreements
Guideline ID	Number of statements per guideline	Number of disagreements	Proportion
1	13	1	0.0769231
2	110	31	0.281818
3	29	22	0.758621
4	67	40	0.597015
5	10	4	0.4
6	4	0	0
7	85	20	0.235294
8	6	2	0.333333
9	24	14	0.583333
10	44	18	0.409091
11	11	1	0.0909091
12	23	4	0.173913
13	2	0	0
14	22	5	0.227273
15	6	1	0.166667
16	30	21	0.7
17	33	15	0.454545
18	15	6	0.4
19	30	16	0.533333
20	42	27	0.642857
21	24	11	0.458333
22	35	8	0.228571
23	14	3	0.214286
24	41	6	0.146341
25	45	24	0.533333
26	34	5	0.147059
27	36	9	0.25
28	19	14	0.736842
29	8	1	0.125
[truncated: 34 more rows]

## Sheet: Tables_Calculations
Tables						Calculations
[truncated: 30 more rows]
